# Supplementary material for: Ferrocen­yl(meth­yl)diphenyl­silane
Source: Acta Crystallogr Sect E Struct Rep Online. 2011 Apr 29;67(Pt 5):m636. doi: 10.1107/S1600536811014796 (PMC3089205; doi:10.1107/S1600536811014796)
Supplement: Supplementary file 1 [file e-67-0m636-sup1.cif]

##############################################################################
#                                                                            #
# This CIF contains the data in a paper accepted for publication in          #
# Acta Crystallographica Section E. It conforms to the requirements of       #
# Notes for Authors for Acta Crystallographica Section E, and has been       #
# peer reviewed under the auspices of the IUCr Commission on Journals.       #
#                                                                            #
# Full details of the Crystallographic Information File format               #
# are given in the paper "The Crystallographic Information File (CIF):       #
# a New Standard Archive File for Crystallography" by S. R. Hall, F. H.      #
# Allen and I. D. Brown [Acta Cryst. (1991), A47, 655-685].                  #
#                                                                            #
# The current version of the core CIF dictionary is obtainable from          #
# ftp://ftp.iucr.org/pub/cif_core.dic.                                       #
#                                                                            #
# Software is freely available for graphical display of the structure(s)     #
# in this CIF. For information consult the CIF software page                 #
# http://www.iucr.org/resources/cif/software.                                #
#                                                                            #
# This file may be used for bona fide research purposes within the           #
# scientific community so long as proper attribution is given to the journal # 
# article from which it was obtained.                                        #
#                                                                            #
##############################################################################
data_global
_audit_creation_method     SHELXL97
_journal_date_recd_electronic     2011-04-08
_journal_date_accepted     2011-04-20
_journal_name_full     'Acta Crystallographica, Section E'
_journal_year     2011
_journal_volume     67
_journal_issue      5
_journal_page_first     m636
_journal_page_last     m636
_journal_paper_category     QM
_journal_coeditor_code     MW2007
_publ_contact_author_name     'Professor Zhi-Jie Zhang'
_publ_contact_author_address
;
Beijing National Laboratory for Molecular Sciences (BNLMS)
Institute of Chemistry
Chinese Academy of Sciences
Beijing 100190
People's Republic of China
;
_publ_contact_author_email     zhangzj@iccas.ac.cn
_publ_contact_author_fax     '861062554494'
_publ_contact_author_phone     '861062554494'
_publ_section_title
;
Ferrocenyl(methyl)diphenylsilane
;
loop_
    _publ_author_name
    _publ_author_address
    'Yu-Peng Liu'
;
Beijing National Laboratory for Molecular Sciences (BNLMS)
Institute of Chemistry
Chinese Academy of Sciences
Beijing 100190
People's Republic of China
;
    'Zong-Qi Li'
;
Beijing National Laboratory for Molecular Sciences (BNLMS)
Institute of Chemistry
Chinese Academy of Sciences
Beijing 100190
People's Republic of China
;
    'Yong-Xia Tan'
;
Beijing National Laboratory for Molecular Sciences (BNLMS)
Institute of Chemistry
Chinese Academy of Sciences
Beijing 100190
People's Republic of China
;
    'Zhi-Jie Zhang'
;
Beijing National Laboratory for Molecular Sciences (BNLMS)
Institute of Chemistry
Chinese Academy of Sciences
Beijing 100190
People's Republic of China
;
_iucr_refine_instruction_details
;
TITL mx924 in P2(1)/c
CELL 0.71073   7.4318  17.7951  14.3671  90.000 100.408  90.000
ZERR   4.00   0.0015   0.0035   0.0031   0.000   0.004   0.000
LATT  1
SYMM -X, 0.5+Y, 0.5-Z
SFAC C H SI FE
UNIT 92 88 4 4
L.S. 5
FMAP 2
PLAN 20
ACTA
BOND $H
CONF
TEMP -100
SIZE 0.28 0.26 0.13
WGHT    0.031800    1.433700
FVAR       4.39807
FE1   4    0.262930    0.334745    0.535697    11.00000    0.02179    0.02832 =
         0.02612   -0.00229    0.00470    0.00286
SI1   3    0.455880    0.159039    0.484518    11.00000    0.02205    0.02611 =
         0.02349   -0.00080    0.00596    0.00116
C1    1    0.425229    0.262734    0.473972    11.00000    0.02179    0.02942 =
         0.02502    0.00052    0.00924    0.00340
C2    1    0.533258    0.317752    0.531731    11.00000    0.02114    0.02941 =
         0.03716   -0.00024    0.00887   -0.00088
AFIX  13
H2A   2    0.630654    0.306633    0.587733    11.00000   -1.20000
AFIX   0
C3    1    0.477968    0.390565    0.497856    11.00000    0.03263    0.02768 =
         0.05241    0.00188    0.01469   -0.00488
AFIX  13
H3A   2    0.530602    0.439264    0.524891    11.00000   -1.20000
AFIX   0
C4    1    0.334551    0.381919    0.418769    11.00000    0.04111    0.03623 =
         0.04271    0.01403    0.01488    0.00830
AFIX  13
H4A   2    0.268194    0.423596    0.380317    11.00000   -1.20000
AFIX   0
C5    1    0.301237    0.303956    0.403761    11.00000    0.03086    0.03871 =
         0.02412    0.00281    0.00621    0.00421
AFIX  13
H5A   2    0.206339    0.281429    0.353239    11.00000   -1.20000
AFIX   0
C6    1    0.232252    0.331788    0.674237    11.00000    0.03260    0.05516 =
         0.02635   -0.00587    0.00739    0.00238
AFIX  13
H6A   2    0.332102    0.323406    0.730003    11.00000   -1.20000
AFIX   0
C7    1    0.175514    0.401918    0.633675    11.00000    0.04825    0.04254 =
         0.04600   -0.01584    0.01866    0.00492
AFIX  13
H7A   2    0.227316    0.452029    0.655769    11.00000   -1.20000
AFIX   0
C8    1    0.031664    0.388743    0.555861    11.00000    0.03936    0.06562 =
         0.04452   -0.00229    0.01133    0.02948
AFIX  13
H8A   2   -0.036117    0.427961    0.513528    11.00000   -1.20000
AFIX   0
C9    1    0.000623    0.310803    0.549224    11.00000    0.01936    0.08042 =
         0.04283   -0.02257    0.00863   -0.00227
AFIX  13
H9A   2   -0.092851    0.284827    0.501145    11.00000   -1.20000
AFIX   0
C10   1    0.124350    0.275638    0.622604    11.00000    0.03664    0.04263 =
         0.04379   -0.00590    0.02314   -0.00392
AFIX  13
H10A  2    0.134251    0.220389    0.635203    11.00000   -1.20000
AFIX   0
C11   1    0.616081    0.138306    0.599137    11.00000    0.02808    0.02305 =
         0.02628    0.00093    0.00608    0.00018
C12   1    0.567480    0.152440    0.686956    11.00000    0.03837    0.03739 =
         0.02789    0.00058    0.00693    0.00696
AFIX  43
H12A  2    0.451700    0.174293    0.689169    11.00000   -1.20000
AFIX   0
C13   1    0.684351    0.135321    0.771231    11.00000    0.05219    0.04057 =
         0.02541    0.00052    0.00623    0.00002
AFIX  43
H13A  2    0.647796    0.145194    0.830079    11.00000   -1.20000
AFIX   0
C14   1    0.852729    0.104119    0.769329    11.00000    0.04077    0.04601 =
         0.03286    0.01144   -0.00509   -0.00416
AFIX  43
H14A  2    0.932667    0.092391    0.826872    11.00000   -1.20000
AFIX   0
C15   1    0.905742    0.089808    0.683763    11.00000    0.02846    0.04913 =
         0.04376    0.01304    0.00282    0.00513
AFIX  43
H15A  2    1.022297    0.068366    0.682386    11.00000   -1.20000
AFIX   0
C16   1    0.788088    0.106852    0.599423    11.00000    0.02853    0.03553 =
         0.03001    0.00517    0.00719    0.00032
AFIX  43
H16A  2    0.825822    0.096839    0.540901    11.00000   -1.20000
AFIX   0
C17   1    0.572171    0.126567    0.385853    11.00000    0.02411    0.03091 =
         0.02141    0.00186    0.00292    0.00471
C18   1    0.544262    0.054727    0.346478    11.00000    0.03782    0.02728 =
         0.03379    0.00039    0.01237    0.00181
AFIX  43
H18A  2    0.460597    0.021567    0.368215    11.00000   -1.20000
AFIX   0
C19   1    0.637067    0.031182    0.276084    11.00000    0.05714    0.03287 =
         0.04111   -0.00525    0.01940    0.00672
AFIX  43
H19A  2    0.615212   -0.017630    0.249682    11.00000   -1.20000
AFIX   0
C20   1    0.760305    0.077833    0.244214    11.00000    0.04068    0.05107 =
         0.03245    0.00043    0.01676    0.01259
AFIX  43
H20A  2    0.824767    0.061087    0.196699    11.00000   -1.20000
AFIX   0
C21   1    0.789850    0.149079    0.281597    11.00000    0.03125    0.05239 =
         0.02989    0.00229    0.01014   -0.00366
AFIX  43
H21A  2    0.874084    0.181825    0.259625    11.00000   -1.20000
AFIX   0
C22   1    0.696121    0.172629    0.351306    11.00000    0.03038    0.03754 =
         0.02799   -0.00417    0.00363   -0.00455
AFIX  43
H22A  2    0.717204    0.221900    0.376363    11.00000   -1.20000
AFIX   0
C23   1    0.233838    0.108825    0.478034    11.00000    0.02749    0.03773 =
         0.04116   -0.00432    0.00761   -0.00348
AFIX 137
H23A  2    0.151800    0.122231    0.419036    11.00000   -1.50000
H23B  2    0.177712    0.123381    0.532054    11.00000   -1.50000
H23C  2    0.255267    0.054463    0.479605    11.00000   -1.50000
HKLF 4
REM  mx924 in P2(1)/c
REM R1 =  0.0493 for   3998 Fo > 4sig(Fo)  and  0.0546 for all   4265 data
REM    227 parameters refined using      0 restraints
END
WGHT      0.0318      1.4329
REM Highest difference peak  0.351,  deepest hole -0.249,  1-sigma level  0.061
Q1    1   0.5334  0.1499  0.5526  11.00000  0.05    0.35
Q2    1   0.3388  0.1290  0.4864  11.00000  0.05    0.34
Q3    1   0.1706  0.3225  0.4851  11.00000  0.05    0.33
Q4    1   0.2712  0.3393  0.4389  11.00000  0.05    0.33
Q5    1   0.6347  0.1433  0.7263  11.00000  0.05    0.31
Q6    1   0.4468  0.2194  0.4655  11.00000  0.05    0.30
Q7    1   0.3823  0.2777  0.4363  11.00000  0.05    0.29
Q8    1   0.1788  0.3060  0.6452  11.00000  0.05    0.28
Q9    1   0.0570  0.2873  0.5885  11.00000  0.05    0.28
Q10   1   0.5962  0.1413  0.6364  11.00000  0.05    0.28
Q11   1   0.0812  0.3917  0.6095  11.00000  0.05    0.26
Q12   1   0.4957  0.2840  0.4979  11.00000  0.05    0.25
Q13   1   0.7248  0.1205  0.2466  11.00000  0.05    0.25
Q14   1   0.1824  0.3665  0.6594  11.00000  0.05    0.25
Q15   1   0.2311  0.3622  0.6373  11.00000  0.05    0.25
Q16   1   0.5247  0.1446  0.4276  11.00000  0.05    0.24
Q17   1   0.8340  0.1106  0.6429  11.00000  0.05    0.24
Q18   1   0.1377  0.2982  0.5576  11.00000  0.05    0.23
Q19   1   0.4271  0.3878  0.4417  11.00000  0.05    0.23
Q20   1   0.2515  0.3814  0.4780  11.00000  0.05    0.22
Data collection:      'CrystalClear (Rigaku, 2007)'
Cell refinement:      'CrystalClear (Rigaku, 2007)'
Data reduction:       'CrystalClear (Rigaku, 2007)'
Structure solution:   'SHELXS97 (Sheldrick, 1990)'
Structure refinement: 'SHELXL97 (Sheldrick, 1997)'
Molecular graphics:   'XP in Siemens SHELXTL (Sheldrick, 2008)'
Tables preparation:   'SHELX97 (Sheldrick, 1997)'
;
data_I
_audit_creation_method     SHELXL97
_chemical_name_systematic
;
Ferrocenyl(methyl)diphenylsilane
;
_chemical_name_common     ?
_chemical_formula_moiety     'C23 H22 Fe Si'
_chemical_formula_sum     'C23 H22 Fe Si'
_chemical_formula_iupac     '[Fe (C5 H5) (C18 H17 Si)]'
_chemical_formula_weight     382.35
_chemical_melting_point     ?
_symmetry_cell_setting     monoclinic
_symmetry_space_group_name_H-M     'P 21/c'
_symmetry_space_group_name_Hall     '-P 2ybc'
loop_
    _symmetry_equiv_pos_as_xyz
    'x, y, z'
    '-x, y+1/2, -z+1/2'
    '-x, -y, -z'
    'x, -y-1/2, z-1/2'
_cell_length_a     7.4318(15)
_cell_length_b     17.795(4)
_cell_length_c     14.367(3)
_cell_angle_alpha     90.00
_cell_angle_beta     100.408(4)
_cell_angle_gamma     90.00
_cell_volume     1868.8(7)
_cell_formula_units_Z     4
_cell_measurement_reflns_used     6544
_cell_measurement_theta_min     1.84
_cell_measurement_theta_max     27.48
_cell_measurement_temperature     173(2)
_exptl_crystal_description     block
_exptl_crystal_colour     yellow
_exptl_crystal_size_max     0.28
_exptl_crystal_size_mid     0.26
_exptl_crystal_size_min     0.13
_exptl_crystal_density_diffrn     1.359
_exptl_crystal_density_meas     ?
_exptl_crystal_density_method     'not measured'
_exptl_crystal_F_000     800
_exptl_absorpt_coefficient_mu     0.873
_exptl_absorpt_correction_type     multi-scan
_exptl_absorpt_process_details     '(CrystalClear; Rigaku, 2007)'
_exptl_absorpt_correction_T_min     0.7921
_exptl_absorpt_correction_T_max     0.8950
_exptl_special_details
;
;
_diffrn_ambient_temperature     173(2)
_diffrn_radiation_type     MoK\a
_diffrn_radiation_wavelength     0.71073
_diffrn_radiation_source     'rotating anode'
_diffrn_radiation_monochromator     Confocal
_diffrn_measurement_device_type     'Rigaku MM007-HF CCD (Saturn 724+)'
_diffrn_measurement_method     '\w scans at fixed \c = 45\%'
_diffrn_detector_area_resol_mean     ?
_diffrn_reflns_number     16474
_diffrn_reflns_av_R_equivalents     0.0470
_diffrn_reflns_av_sigmaI/netI     0.0379
_diffrn_reflns_theta_min     1.84
_diffrn_reflns_theta_max     27.46
_diffrn_reflns_theta_full     27.46
_diffrn_measured_fraction_theta_max     0.997
_diffrn_measured_fraction_theta_full     0.997
_diffrn_reflns_limit_h_min     -9
_diffrn_reflns_limit_h_max     9
_diffrn_reflns_limit_k_min     -22
_diffrn_reflns_limit_k_max     23
_diffrn_reflns_limit_l_min     -18
_diffrn_reflns_limit_l_max     18
_diffrn_standards_number     ?
_diffrn_standards_interval_count     ?
_diffrn_standards_interval_time     ?
_diffrn_standards_decay_%     ?
_refine_special_details
;
Refinement of <i>F</i>^2^ against ALL reflections. The weighted <i>R</i>-factor
<i>wR</i> and goodness of fit <i>S</i> are based on <i>F</i>^2^, conventional
<i>R</i>-factors <i>R</i> are based on <i>F</i>, with <i>F</i> set to zero for
negative <i>F</i>^2^. The threshold expression of <i>F</i>^2^ >
\s(<i>F</i>^2^) is used only for calculating <i>R</i>-factors(gt) <i>etc</i>.
and is not relevant to the choice of reflections for refinement.
<i>R</i>-factors based on <i>F</i>^2^ are statistically about twice as large
as those based on <i>F</i>, and <i>R</i>-factors based on ALL data will be
even larger.
;
_reflns_number_total     4265
_reflns_number_gt     3998
_reflns_threshold_expression     I>2\s(I)
_refine_ls_structure_factor_coef     Fsqd
_refine_ls_matrix_type     full
_refine_ls_R_factor_all     0.0546
_refine_ls_R_factor_gt     0.0493
_refine_ls_wR_factor_gt     0.1030
_refine_ls_wR_factor_ref     0.1054
_refine_ls_goodness_of_fit_ref     1.182
_refine_ls_restrained_S_all     1.182
_refine_ls_number_reflns     4265
_refine_ls_number_parameters     227
_refine_ls_number_restraints     0
_refine_ls_hydrogen_treatment     constr
_refine_ls_weighting_scheme     calc
_refine_ls_weighting_details
       'calc w = 1/[\s^2^(Fo^2^)+(0.0318P)^2^+1.4337P] where P=(Fo^2^+2Fc^2^)/3'
_atom_sites_solution_hydrogens     geom
_atom_sites_solution_primary     direct
_atom_sites_solution_secondary     difmap
_refine_ls_shift/su_max     0.000
_refine_ls_shift/su_mean     0.000
_refine_diff_density_max     0.351
_refine_diff_density_min     -0.249
_refine_ls_extinction_method     none
_refine_ls_extinction_coef     ?
loop_
    _atom_type_symbol
    _atom_type_description
    _atom_type_scat_dispersion_real
    _atom_type_scat_dispersion_imag
    _atom_type_scat_source
    'C' 'C' 0.0033 0.0016
                         'International Tables Vol C Tables 4.2.6.8 and 6.1.1.4'
    'H' 'H' 0.0000 0.0000
                         'International Tables Vol C Tables 4.2.6.8 and 6.1.1.4'
    'Si' 'Si' 0.0817 0.0704
                         'International Tables Vol C Tables 4.2.6.8 and 6.1.1.4'
    'Fe' 'Fe' 0.3463 0.8444
                         'International Tables Vol C Tables 4.2.6.8 and 6.1.1.4'
_computing_data_collection     'CrystalClear (Rigaku, 2007)'
_computing_cell_refinement     'CrystalClear (Rigaku, 2007)'
_computing_data_reduction     'CrystalClear (Rigaku, 2007)'
_computing_structure_solution     'SHELXS97 (Sheldrick, 2008)'
_computing_structure_refinement     'SHELXL97 (Sheldrick, 2008)'
_computing_molecular_graphics     'XP in SHELXTL (Sheldrick, 2008)'
_computing_publication_material     'SHELXL97 (Sheldrick, 2008)'
loop_
    _atom_site_type_symbol
    _atom_site_label
    _atom_site_fract_x
    _atom_site_fract_y
    _atom_site_fract_z
    _atom_site_U_iso_or_equiv
    _atom_site_adp_type
    _atom_site_calc_flag
    _atom_site_refinement_flags
    _atom_site_occupancy
    _atom_site_symmetry_multiplicity
    _atom_site_disorder_assembly
    _atom_site_disorder_group
    Fe Fe1 0.26293(4) 0.334745(19) 0.53570(2) 0.02536(11) Uani d . 1 1 . .
    Si Si1 0.45588(9) 0.15904(4) 0.48452(4) 0.02365(15) Uani d . 1 1 . .
    C C1 0.4252(3) 0.26273(13) 0.47397(15) 0.0248(5) Uani d . 1 1 . .
    C C2 0.5333(3) 0.31775(14) 0.53173(18) 0.0288(5) Uani d . 1 1 . .
    H H2A 0.6307 0.3066 0.5877 0.035 Uiso calc R 1 1 . .
    C C3 0.4780(4) 0.39057(15) 0.4979(2) 0.0367(6) Uani d . 1 1 . .
    H H3A 0.5306 0.4393 0.5249 0.044 Uiso calc R 1 1 . .
    C C4 0.3346(4) 0.38192(16) 0.41877(19) 0.0391(6) Uani d . 1 1 . .
    H H4A 0.2682 0.4236 0.3803 0.047 Uiso calc R 1 1 . .
    C C5 0.3012(3) 0.30396(15) 0.40376(16) 0.0311(5) Uani d . 1 1 . .
    H H5A 0.2063 0.2814 0.3532 0.037 Uiso calc R 1 1 . .
    C C6 0.2323(4) 0.33179(17) 0.67424(18) 0.0378(6) Uani d . 1 1 . .
    H H6A 0.3321 0.3234 0.7300 0.045 Uiso calc R 1 1 . .
    C C7 0.1755(4) 0.40192(17) 0.6337(2) 0.0443(7) Uani d . 1 1 . .
    H H7A 0.2273 0.4520 0.6558 0.053 Uiso calc R 1 1 . .
    C C8 0.0317(4) 0.3887(2) 0.5559(2) 0.0494(8) Uani d . 1 1 . .
    H H8A -0.0361 0.4280 0.5135 0.059 Uiso calc R 1 1 . .
    C C9 0.0006(4) 0.3108(2) 0.5492(2) 0.0472(8) Uani d . 1 1 . .
    H H9A -0.0929 0.2848 0.5011 0.057 Uiso calc R 1 1 . .
    C C10 0.1244(4) 0.27564(17) 0.62260(19) 0.0390(6) Uani d . 1 1 . .
    H H10A 0.1343 0.2204 0.6352 0.047 Uiso calc R 1 1 . .
    C C11 0.6161(3) 0.13831(13) 0.59914(16) 0.0257(5) Uani d . 1 1 . .
    C C12 0.5675(4) 0.15244(15) 0.68696(17) 0.0344(6) Uani d . 1 1 . .
    H H12A 0.4517 0.1743 0.6892 0.041 Uiso calc R 1 1 . .
    C C13 0.6844(4) 0.13532(16) 0.77123(18) 0.0395(6) Uani d . 1 1 . .
    H H13A 0.6478 0.1452 0.8301 0.047 Uiso calc R 1 1 . .
    C C14 0.8527(4) 0.10412(16) 0.76933(19) 0.0413(7) Uani d . 1 1 . .
    H H14A 0.9327 0.0924 0.8269 0.050 Uiso calc R 1 1 . .
    C C15 0.9057(4) 0.08981(17) 0.6838(2) 0.0409(6) Uani d . 1 1 . .
    H H15A 1.0223 0.0684 0.6824 0.049 Uiso calc R 1 1 . .
    C C16 0.7881(3) 0.10685(14) 0.59942(17) 0.0311(5) Uani d . 1 1 . .
    H H16A 0.8258 0.0968 0.5409 0.037 Uiso calc R 1 1 . .
    C C17 0.5722(3) 0.12657(14) 0.38585(15) 0.0256(5) Uani d . 1 1 . .
    C C18 0.5443(4) 0.05473(14) 0.34648(17) 0.0322(5) Uani d . 1 1 . .
    H H18A 0.4606 0.0216 0.3682 0.039 Uiso calc R 1 1 . .
    C C19 0.6371(4) 0.03118(16) 0.2761(2) 0.0424(7) Uani d . 1 1 . .
    H H19A 0.6152 -0.0176 0.2497 0.051 Uiso calc R 1 1 . .
    C C20 0.7603(4) 0.07783(17) 0.24421(18) 0.0401(6) Uani d . 1 1 . .
    H H20A 0.8248 0.0611 0.1967 0.048 Uiso calc R 1 1 . .
    C C21 0.7898(4) 0.14908(17) 0.28160(18) 0.0373(6) Uani d . 1 1 . .
    H H21A 0.8741 0.1818 0.2596 0.045 Uiso calc R 1 1 . .
    C C22 0.6961(3) 0.17263(15) 0.35131(17) 0.0322(5) Uani d . 1 1 . .
    H H22A 0.7172 0.2219 0.3764 0.039 Uiso calc R 1 1 . .
    C C23 0.2338(3) 0.10882(16) 0.47803(19) 0.0353(6) Uani d . 1 1 . .
    H H23A 0.1518 0.1222 0.4190 0.053 Uiso calc R 1 1 . .
    H H23B 0.1777 0.1234 0.5321 0.053 Uiso calc R 1 1 . .
    H H23C 0.2553 0.0545 0.4796 0.053 Uiso calc R 1 1 . .
loop_
    _atom_site_aniso_label
    _atom_site_aniso_U_11
    _atom_site_aniso_U_22
    _atom_site_aniso_U_33
    _atom_site_aniso_U_12
    _atom_site_aniso_U_13
    _atom_site_aniso_U_23
    Fe1 0.02179(18) 0.0283(2) 0.02612(18) 0.00286(14) 0.00470(13) -0.00229(13)
    Si1 0.0220(3) 0.0261(3) 0.0235(3) 0.0012(3) 0.0060(2) -0.0008(2)
    C1 0.0218(11) 0.0294(12) 0.0250(11) 0.0034(10) 0.0092(9) 0.0005(9)
    C2 0.0211(11) 0.0294(12) 0.0372(13) -0.0009(10) 0.0089(9) -0.0002(10)
    C3 0.0326(14) 0.0277(13) 0.0524(16) -0.0049(11) 0.0147(12) 0.0019(11)
    C4 0.0411(15) 0.0362(15) 0.0427(15) 0.0083(13) 0.0149(12) 0.0140(11)
    C5 0.0309(13) 0.0387(14) 0.0241(11) 0.0042(12) 0.0062(9) 0.0028(10)
    C6 0.0326(14) 0.0552(18) 0.0264(12) 0.0024(13) 0.0074(10) -0.0059(11)
    C7 0.0482(17) 0.0425(16) 0.0460(16) 0.0049(14) 0.0187(13) -0.0158(13)
    C8 0.0394(16) 0.066(2) 0.0445(16) 0.0295(16) 0.0113(13) -0.0023(14)
    C9 0.0194(12) 0.080(2) 0.0428(16) -0.0023(14) 0.0086(11) -0.0226(15)
    C10 0.0366(14) 0.0426(16) 0.0438(15) -0.0039(13) 0.0231(12) -0.0059(12)
    C11 0.0281(12) 0.0230(11) 0.0263(11) 0.0002(10) 0.0061(9) 0.0009(9)
    C12 0.0384(14) 0.0374(14) 0.0279(12) 0.0070(12) 0.0069(10) 0.0006(10)
    C13 0.0522(17) 0.0406(15) 0.0254(12) 0.0000(14) 0.0062(11) 0.0005(11)
    C14 0.0408(15) 0.0460(16) 0.0329(14) -0.0042(13) -0.0051(11) 0.0114(11)
    C15 0.0285(13) 0.0491(17) 0.0438(15) 0.0051(13) 0.0028(11) 0.0130(13)
    C16 0.0285(12) 0.0355(13) 0.0300(12) 0.0003(11) 0.0072(10) 0.0052(10)
    C17 0.0241(11) 0.0309(12) 0.0214(10) 0.0047(10) 0.0029(8) 0.0019(9)
    C18 0.0378(14) 0.0273(12) 0.0338(13) 0.0018(11) 0.0124(11) 0.0004(10)
    C19 0.0571(18) 0.0329(14) 0.0411(15) 0.0067(14) 0.0194(13) -0.0053(11)
    C20 0.0407(15) 0.0511(17) 0.0324(13) 0.0126(14) 0.0168(11) 0.0004(12)
    C21 0.0312(13) 0.0524(17) 0.0299(13) -0.0037(13) 0.0101(10) 0.0023(11)
    C22 0.0304(13) 0.0375(14) 0.0280(12) -0.0045(11) 0.0036(10) -0.0042(10)
    C23 0.0275(13) 0.0377(15) 0.0412(14) -0.0035(11) 0.0076(11) -0.0043(11)
_geom_special_details
;
All e.s.d.'s (except the e.s.d. in the dihedral angle between two l.s. planes)
are estimated using the full covariance matrix. The cell e.s.d.'s are taken
into account individually in the estimation of e.s.d.'s in distances, angles
and torsion angles; correlations between e.s.d.'s in cell parameters are only
used when they are defined by crystal symmetry. An approximate (isotropic)
treatment of cell e.s.d.'s is used for estimating e.s.d.'s involving l.s.
planes. X1A and X1B are the centroids of the substituted and unsubstituted
cyclopentadienyl (Cp) rings, respectively.
;
loop_
    _geom_bond_atom_site_label_1
    _geom_bond_atom_site_label_2
    _geom_bond_site_symmetry_2
    _geom_bond_distance
    _geom_bond_publ_flag
    Fe1 C4 . 2.033(3) ?
    Fe1 C8 . 2.035(3) ?
    Fe1 C3 . 2.037(3) ?
    Fe1 C9 . 2.039(3) ?
    Fe1 C7 . 2.040(3) ?
    Fe1 C5 . 2.042(2) ?
    Fe1 C2 . 2.043(2) ?
    Fe1 C6 . 2.045(3) ?
    Fe1 C10 . 2.047(3) ?
    Fe1 C1 . 2.066(2) ?
    Si1 C1 . 1.862(2) ?
    Si1 C23 . 1.864(3) ?
    Si1 C17 . 1.880(2) ?
    Si1 C11 . 1.886(2) ?
    C1 C2 . 1.432(3) ?
    C1 C5 . 1.438(3) ?
    C2 C3 . 1.419(3) ?
    C2 H2A . 1.0000 ?
    C3 C4 . 1.419(4) ?
    C3 H3A . 1.0000 ?
    C4 C5 . 1.419(4) ?
    C4 H4A . 1.0000 ?
    C5 H5A . 1.0000 ?
    C6 C10 . 1.406(4) ?
    C6 C7 . 1.409(4) ?
    C6 H6A . 1.0000 ?
    C7 C8 . 1.420(4) ?
    C7 H7A . 1.0000 ?
    C8 C9 . 1.406(5) ?
    C8 H8A . 1.0000 ?
    C9 C10 . 1.414(4) ?
    C9 H9A . 1.0000 ?
    C10 H10A . 1.0000 ?
    C11 C16 . 1.395(3) ?
    C11 C12 . 1.397(3) ?
    C12 C13 . 1.390(4) ?
    C12 H12A . 0.9500 ?
    C13 C14 . 1.374(4) ?
    C13 H13A . 0.9500 ?
    C14 C15 . 1.381(4) ?
    C14 H14A . 0.9500 ?
    C15 C16 . 1.394(3) ?
    C15 H15A . 0.9500 ?
    C16 H16A . 0.9500 ?
    C17 C22 . 1.390(3) ?
    C17 C18 . 1.398(3) ?
    C18 C19 . 1.388(3) ?
    C18 H18A . 0.9500 ?
    C19 C20 . 1.374(4) ?
    C19 H19A . 0.9500 ?
    C20 C21 . 1.379(4) ?
    C20 H20A . 0.9500 ?
    C21 C22 . 1.384(4) ?
    C21 H21A . 0.9500 ?
    C22 H22A . 0.9500 ?
    C23 H23A . 0.9800 ?
    C23 H23B . 0.9800 ?
    C23 H23C . 0.9800 ?
loop_
    _geom_angle_atom_site_label_1
    _geom_angle_atom_site_label_2
    _geom_angle_atom_site_label_3
    _geom_angle_site_symmetry_1
    _geom_angle_site_symmetry_3
    _geom_angle
    _geom_angle_publ_flag
    C1 Si1 C23 . . 112.13(11) ?
    C1 Si1 C17 . . 108.03(10) ?
    C23 Si1 C17 . . 109.78(11) ?
    C1 Si1 C11 . . 108.27(10) ?
    C23 Si1 C11 . . 111.31(11) ?
    C17 Si1 C11 . . 107.13(10) ?
    C2 C1 C5 . . 106.2(2) ?
    C2 C1 Si1 . . 125.65(18) ?
    C5 C1 Si1 . . 128.02(18) ?
    C3 C2 C1 . . 109.2(2) ?
    C3 C2 H2A . . 125.4 ?
    C1 C2 H2A . . 125.4 ?
    C2 C3 C4 . . 107.7(2) ?
    C2 C3 H3A . . 126.1 ?
    C4 C3 H3A . . 126.1 ?
    C3 C4 C5 . . 108.2(2) ?
    C3 C4 H4A . . 125.9 ?
    C5 C4 H4A . . 125.9 ?
    C4 C5 C1 . . 108.7(2) ?
    C4 C5 H5A . . 125.7 ?
    C1 C5 H5A . . 125.7 ?
    C10 C6 C7 . . 108.2(3) ?
    C10 C6 H6A . . 125.9 ?
    C7 C6 H6A . . 125.9 ?
    C6 C7 C8 . . 107.8(3) ?
    C6 C7 H7A . . 126.1 ?
    C8 C7 H7A . . 126.1 ?
    C9 C8 C7 . . 107.9(3) ?
    C9 C8 H8A . . 126.1 ?
    C7 C8 H8A . . 126.1 ?
    C8 C9 C10 . . 108.0(3) ?
    C8 C9 H9A . . 126.0 ?
    C10 C9 H9A . . 126.0 ?
    C6 C10 C9 . . 108.1(3) ?
    C6 C10 H10A . . 125.9 ?
    C9 C10 H10A . . 125.9 ?
    C16 C11 C12 . . 117.1(2) ?
    C16 C11 Si1 . . 120.98(17) ?
    C12 C11 Si1 . . 121.88(19) ?
    C13 C12 C11 . . 121.6(3) ?
    C13 C12 H12A . . 119.2 ?
    C11 C12 H12A . . 119.2 ?
    C14 C13 C12 . . 119.9(3) ?
    C14 C13 H13A . . 120.0 ?
    C12 C13 H13A . . 120.0 ?
    C13 C14 C15 . . 120.0(2) ?
    C13 C14 H14A . . 120.0 ?
    C15 C14 H14A . . 120.0 ?
    C14 C15 C16 . . 119.9(3) ?
    C14 C15 H15A . . 120.0 ?
    C16 C15 H15A . . 120.0 ?
    C15 C16 C11 . . 121.4(2) ?
    C15 C16 H16A . . 119.3 ?
    C11 C16 H16A . . 119.3 ?
    C22 C17 C18 . . 117.0(2) ?
    C22 C17 Si1 . . 120.84(19) ?
    C18 C17 Si1 . . 122.10(18) ?
    C19 C18 C17 . . 120.9(2) ?
    C19 C18 H18A . . 119.5 ?
    C17 C18 H18A . . 119.5 ?
    C20 C19 C18 . . 120.6(3) ?
    C20 C19 H19A . . 119.7 ?
    C18 C19 H19A . . 119.7 ?
    C19 C20 C21 . . 119.6(2) ?
    C19 C20 H20A . . 120.2 ?
    C21 C20 H20A . . 120.2 ?
    C20 C21 C22 . . 119.6(3) ?
    C20 C21 H21A . . 120.2 ?
    C22 C21 H21A . . 120.2 ?
    C21 C22 C17 . . 122.2(2) ?
    C21 C22 H22A . . 118.9 ?
    C17 C22 H22A . . 118.9 ?
    Si1 C23 H23A . . 109.5 ?
    Si1 C23 H23B . . 109.5 ?
    H23A C23 H23B . . 109.5 ?
    Si1 C23 H23C . . 109.5 ?
    H23A C23 H23C . . 109.5 ?
    H23B C23 H23C . . 109.5 ?
loop_
    _geom_torsion_atom_site_label_1
    _geom_torsion_atom_site_label_2
    _geom_torsion_atom_site_label_3
    _geom_torsion_atom_site_label_4
    _geom_torsion_site_symmetry_1
    _geom_torsion_site_symmetry_2
    _geom_torsion_site_symmetry_3
    _geom_torsion_site_symmetry_4
    _geom_torsion
    _geom_torsion_publ_flag
    C23 Si1 C1 C2 . . . . 135.4(2) ?
    C17 Si1 C1 C2 . . . . -103.5(2) ?
    C11 Si1 C1 C2 . . . . 12.2(2) ?
    C23 Si1 C1 C5 . . . . -49.7(2) ?
    C17 Si1 C1 C5 . . . . 71.4(2) ?
    C11 Si1 C1 C5 . . . . -172.9(2) ?
    C5 C1 C2 C3 . . . . -0.2(3) ?
    Si1 C1 C2 C3 . . . . 175.60(17) ?
    C1 C2 C3 C4 . . . . 0.2(3) ?
    C2 C3 C4 C5 . . . . 0.0(3) ?
    C3 C4 C5 C1 . . . . -0.1(3) ?
    C2 C1 C5 C4 . . . . 0.2(3) ?
    Si1 C1 C5 C4 . . . . -175.47(17) ?
    C10 C6 C7 C8 . . . . -0.3(3) ?
    C6 C7 C8 C9 . . . . 0.1(3) ?
    C7 C8 C9 C10 . . . . 0.1(3) ?
    C7 C6 C10 C9 . . . . 0.4(3) ?
    C8 C9 C10 C6 . . . . -0.3(3) ?
    C1 Si1 C11 C16 . . . . -114.3(2) ?
    C23 Si1 C11 C16 . . . . 122.0(2) ?
    C17 Si1 C11 C16 . . . . 2.0(2) ?
    C1 Si1 C11 C12 . . . . 66.7(2) ?
    C23 Si1 C11 C12 . . . . -56.9(2) ?
    C17 Si1 C11 C12 . . . . -177.0(2) ?
    C16 C11 C12 C13 . . . . -0.6(4) ?
    Si1 C11 C12 C13 . . . . 178.4(2) ?
    C11 C12 C13 C14 . . . . 0.4(4) ?
    C12 C13 C14 C15 . . . . 0.0(4) ?
    C13 C14 C15 C16 . . . . -0.2(4) ?
    C14 C15 C16 C11 . . . . -0.1(4) ?
    C12 C11 C16 C15 . . . . 0.4(4) ?
    Si1 C11 C16 C15 . . . . -178.6(2) ?
    C1 Si1 C17 C22 . . . . 31.9(2) ?
    C23 Si1 C17 C22 . . . . 154.5(2) ?
    C11 Si1 C17 C22 . . . . -84.5(2) ?
    C1 Si1 C17 C18 . . . . -150.6(2) ?
    C23 Si1 C17 C18 . . . . -28.0(2) ?
    C11 Si1 C17 C18 . . . . 93.0(2) ?
    C22 C17 C18 C19 . . . . 0.0(4) ?
    Si1 C17 C18 C19 . . . . -177.6(2) ?
    C17 C18 C19 C20 . . . . 0.7(4) ?
    C18 C19 C20 C21 . . . . -1.0(4) ?
    C19 C20 C21 C22 . . . . 0.5(4) ?
    C20 C21 C22 C17 . . . . 0.2(4) ?
    C18 C17 C22 C21 . . . . -0.5(4) ?
    Si1 C17 C22 C21 . . . . 177.1(2) ?
