# Supplementary material for: Ferrocen­yl(meth­yl)diphenyl­silane
Source: Acta Crystallogr Sect E Struct Rep Online. 2011 Apr 29;67(Pt 5):m636. doi: 10.1107/S1600536811014796 (PMC3089205; doi:10.1107/S1600536811014796)
Supplement: Supplementary file 2 [file e-67-0m636-Isup2.hkl]

# 
# h,k,l, Fc-squared, Fo-squared, sigma(Fo-squared) and status flag 
# 
data_I
_shelx_title ' mx924 in P2(1)/c' 
_shelx_refln_list_code          4 
_shelx_F_calc_maximum      217.20 
_exptl_crystal_F_000       800.00 
_reflns_d_resolution_high  0.7706 
 
loop_ 
 _symmetry_equiv_pos_as_xyz 
 'x, y, z' 
 '-x, y+1/2, -z+1/2' 
 '-x, -y, -z' 
 'x, -y-1/2, z-1/2' 
 
_cell_length_a     7.4318 
_cell_length_b    17.7951 
_cell_length_c    14.3671 
_cell_angle_alpha  90.000 
_cell_angle_beta  100.408 
_cell_angle_gamma  90.000 
 
_shelx_F_squared_multiplier     1.000 
 
loop_ 
 _refln_index_h 
 _refln_index_k 
 _refln_index_l 
 _refln_F_squared_calc 
 _refln_F_squared_meas 
 _refln_F_squared_sigma 
 _refln_observed_status 
   2   0   0     6375.37     6676.84     82.71 o 
   3   0   0      714.69      742.06     19.43 o 
   4   0   0     8608.92     8999.75    180.69 o 
   5   0   0       99.89       96.21     13.60 o 
   6   0   0     1583.19     1537.20     68.33 o 
   7   0   0      931.36      944.69     47.74 o 
   8   0   0       83.29       61.40      8.50 o 
   9   0   0      180.63      177.92     21.09 o 
   1   1   0     6210.95     6851.30     54.45 o 
   2   1   0        1.56       14.51      2.11 o 
   3   1   0     3720.71     3790.09     36.14 o 
   4   1   0       37.95       52.56      3.50 o 
   5   1   0     3492.42     3494.85     57.75 o 
   6   1   0     1120.76     1109.58     34.17 o 
   7   1   0      160.15      158.65     10.48 o 
   8   1   0       89.46       99.75     11.72 o 
   9   1   0      523.58      459.37     25.39 o 
   2   2   0      501.96      467.97      9.04 o 
   3   2   0      114.90      111.91      6.56 o 
   4   2   0     1259.95     1222.68     19.12 o 
   5   2   0      211.65      222.53     11.46 o 
   6   2   0      315.94      322.73     14.29 o 
   7   2   0      745.09      720.20     21.41 o 
   8   2   0       17.25       15.65      4.31 o 
   9   2   0        4.42       12.11     15.90 o 
   1   3   0     4736.20     5079.97     71.11 o 
   2   3   0        1.11        4.83      0.80 o 
   3   3   0     1229.97     1366.48     10.55 o 
   4   3   0      310.93      383.92      9.50 o 
   5   3   0        8.16        7.07      1.88 o 
   6   3   0       36.30       48.01      7.39 o 
   7   3   0      208.64      230.10     17.61 o 
   8   3   0        0.65       13.68      3.77 o 
   9   3   0       97.92      100.36     11.77 o 
   1   4   0     1239.11     1345.98      8.20 o 
   2   4   0     3126.67     3237.02     43.25 o 
   3   4   0      350.50      380.76     10.67 o 
   4   4   0     3176.99     3170.23     76.03 o 
   5   4   0        0.44        9.81      2.70 o 
   6   4   0      265.39      248.49     12.75 o 
   7   4   0        8.77        9.91      3.03 o 
   8   4   0        2.71       16.55      6.23 o 
   9   4   0        9.93       16.09     20.00 o 
   1   5   0     2760.44     2712.12     56.85 o 
   2   5   0       22.21       16.70      2.65 o 
   3   5   0     3577.50     3931.73     29.79 o 
   4   5   0      116.94      144.81      6.46 o 
   5   5   0     3756.13     3558.37     57.24 o 
   6   5   0      857.51      840.80     46.86 o 
   7   5   0       83.57       74.16      6.88 o 
   8   5   0       26.13       25.14      7.59 o 
   9   5   0      855.29      887.78     60.62 o 
   0   6   0     9082.44     9283.43    163.54 o 
   1   6   0     8502.67     8823.55     88.22 o 
   2   6   0     2003.07     1923.55     20.25 o 
   3   6   0     1281.37     1366.23     24.75 o 
   4   6   0     5039.63     5206.27     64.14 o 
   5   6   0      419.97      389.45     17.70 o 
   6   6   0      653.19      616.00     13.92 o 
   7   6   0      610.50      576.38     20.04 o 
   8   6   0      107.66       90.06     23.10 o 
   9   6   0       20.70       38.19     29.39 o 
   1   7   0     2663.28     2534.52     18.84 o 
   2   7   0      157.23      191.57      6.96 o 
   4   7   0       23.72       18.47      8.10 o 
   5   7   0     1656.18     1627.23     52.27 o 
   6   7   0      345.26      354.34     13.86 o 
   7   7   0      674.78      650.87     61.34 o 
   8   7   0       49.65       45.35     11.13 o 
   9   7   0       58.80       55.06     26.50 o 
   0   8   0      177.93      150.49     13.07 o 
   1   8   0       32.75       62.95      4.78 o 
   2   8   0      440.07      483.56      9.66 o 
   3   8   0       63.82       69.11     11.59 o 
   4   8   0     2117.05     2241.44    218.49 o 
   5   8   0      593.41      538.30     41.09 o 
   6   8   0      101.82      108.95     15.88 o 
   7   8   0       83.07       84.49     12.78 o 
   8   8   0      107.64      112.04     12.84 o 
   1   9   0      106.14      129.09      9.74 o 
   2   9   0      566.52      573.33     20.16 o 
   3   9   0       33.82       35.24     14.50 o 
   4   9   0       46.09       51.49     21.89 o 
   5   9   0      308.96      317.47     50.41 o 
   6   9   0      327.28      344.79     30.14 o 
   7   9   0        1.99       11.41      7.29 o 
   8   9   0       50.32       38.24      8.75 o 
   0  10   0     1346.08     1312.52     34.02 o 
   1  10   0     4445.14     4961.02     73.35 o 
   2  10   0       19.26       15.00      1.90 o 
   3  10   0        9.24       24.15      5.93 o 
   4  10   0      464.72      423.85     27.20 o 
   5  10   0        6.94       14.75      6.66 o 
   6  10   0      812.33      828.65     41.28 o 
   7  10   0      303.94      324.69     25.72 o 
   8  10   0        1.46        2.88      6.06 o 
   1  11   0     1367.65     1296.80     31.21 o 
   2  11   0      255.26      204.45      9.42 o 
   3  11   0      311.13      399.67     63.87 o 
   4  11   0      194.71      234.21     31.52 o 
   5  11   0     1354.51     1487.62     95.97 o 
   6  11   0      474.79      596.69     42.45 o 
   7  11   0      191.53      176.33     18.45 o 
   8  11   0       28.88       37.39     19.47 o 
   0  12   0     3596.83     3470.02     62.04 o 
   1  12   0      101.47       85.69      5.62 o 
   2  12   0     1244.86     1278.05     38.02 o 
   3  12   0      231.13      229.03     21.11 o 
   4  12   0     2329.43     2401.27     91.13 o 
   5  12   0      239.35      258.48     38.09 o 
   6  12   0     1205.55     1237.77     87.74 o 
   7  12   0      168.04      192.37     23.20 o 
   8  12   0       76.59       87.14     19.12 o 
   1  13   0     1907.31     1871.97     57.31 o 
   2  13   0      726.29      690.70     22.27 o 
   3  13   0      313.18      338.19     28.03 o 
   4  13   0      204.18      280.51     28.78 o 
   5  13   0     1479.80     1573.47     87.67 o 
   6  13   0       52.84       62.05     12.24 o 
   7  13   0       98.12       97.92     15.75 o 
   0  14   0     1450.18     1485.68     44.57 o 
   1  14   0        0.00       10.75      2.13 o 
   2  14   0      233.92      257.16     15.13 o 
   3  14   0        8.54        7.13      3.88 o 
   4  14   0      454.84      467.23     61.71 o 
   5  14   0       12.84       15.51      7.25 o 
   6  14   0        2.65       17.07      9.46 o 
   7  14   0        3.63        9.43      6.42 o 
   1  15   0       12.09       11.47      2.94 o 
   2  15   0        8.60       15.34      2.40 o 
   3  15   0       73.08       76.20      6.82 o 
   4  15   0      157.02      179.73     18.73 o 
   5  15   0       99.14      132.30     33.82 o 
   6  15   0      422.58      411.77     39.88 o 
   7  15   0       92.09       74.15     23.59 o 
   0  16   0     1346.46     1470.52     86.82 o 
   1  16   0        6.26       16.10      3.44 o 
   2  16   0      241.83      199.94     20.20 o 
   3  16   0      234.76      260.34     33.52 o 
   4  16   0      125.23      133.89     26.86 o 
   5  16   0       41.15       24.89      7.63 o 
   6  16   0      247.51      258.10     39.43 o 
   1  17   0     1443.38     1502.20     79.81 o 
   2  17   0      190.95      184.34     13.14 o 
   3  17   0       81.28      114.27     15.84 o 
   4  17   0       57.30       39.87     10.79 o 
   5  17   0     1044.54     1158.79    108.03 o 
   6  17   0      232.85      233.61     27.07 o 
   0  18   0     1816.23     1972.17    120.37 o 
   1  18   0       66.40       58.13      8.10 o 
   2  18   0      253.28      218.00     18.30 o 
   3  18   0      220.46      173.04     33.27 o 
   4  18   0     1080.69     1186.81     53.51 o 
   5  18   0      124.86      131.65     19.44 o 
   1  19   0      628.44      609.92     28.96 o 
   2  19   0        3.14       13.54      3.57 o 
   3  19   0       86.59      116.33     36.98 o 
   4  19   0        6.37       19.70      7.06 o 
   5  19   0      110.11      132.64     18.89 o 
   0  20   0        1.34       25.67     14.05 o 
   1  20   0        2.96        8.07      4.65 o 
   2  20   0      120.34      119.78     17.31 o 
   3  20   0      122.65      118.19     28.07 o 
   4  20   0        3.46        4.27      7.14 o 
   1  21   0      141.85      171.42     14.03 o 
   2  21   0      227.77      198.71     31.36 o 
   3  21   0       18.11       15.90      6.41 o 
   0  22   0      336.91      324.40     52.53 o 
   1  22   0       89.16       84.34     15.09 o 
   2  22   0       37.32       39.96     18.89 o 
  -9   1   1      197.88      192.74     14.38 o 
  -8   1   1      438.79      442.25     20.17 o 
  -7   1   1        7.13       14.37      5.63 o 
  -6   1   1        1.50       16.66      4.05 o 
  -5   1   1      437.49      465.04     15.38 o 
  -4   1   1     1217.24     1184.16     20.96 o 
  -3   1   1     1582.69     1672.99     40.62 o 
  -2   1   1      470.62      509.67     10.96 o 
  -1   1   1     3556.01     3775.86     43.07 o 
   0   1   1      757.44      777.62     12.38 o 
   1   1   1      636.37      608.25      9.55 o 
   2   1   1     6656.36     7004.31     57.71 o 
   3   1   1      972.09      927.97     14.30 o 
   4   1   1      837.12      850.38     17.94 o 
   5   1   1      292.37      267.92     10.58 o 
   6   1   1       27.78       36.59      4.54 o 
   7   1   1      166.33      156.83     12.37 o 
   8   1   1      144.24      127.48     12.50 o 
   9   1   1      210.70      187.28     12.60 o 
  -9   2   1        1.68       24.40     11.33 o 
  -8   2   1      450.36      463.82     20.57 o 
  -7   2   1     1050.71     1027.27     30.03 o 
  -6   2   1      247.31      228.36     11.48 o 
  -5   2   1       42.18       53.13      5.84 o 
  -4   2   1       63.01      125.58      5.06 o 
  -3   2   1     1837.57     1609.32     19.01 o 
  -2   2   1      195.57      168.61      4.84 o 
  -1   2   1    21845.45    18073.94    248.25 o 
   0   2   1     1559.16     1559.66     12.57 o 
   1   2   1    20735.01    23587.29    224.91 o 
   2   2   1     2924.49     3081.70     20.77 o 
   3   2   1     6109.28     6126.93     80.54 o 
   4   2   1     6868.09     6989.44     66.47 o 
   5   2   1      937.52      936.10     16.06 o 
   6   2   1       39.42       34.39      5.62 o 
   7   2   1      798.78      819.61     28.74 o 
   8   2   1      877.18      854.98     24.12 o 
   9   2   1        6.42       19.96      7.36 o 
  -9   3   1       40.35       63.74     12.94 o 
  -8   3   1     1156.93     1171.77     56.57 o 
  -7   3   1       17.13       23.40      6.46 o 
  -6   3   1      268.66      259.73     12.45 o 
  -5   3   1      266.45      273.88     10.19 o 
  -4   3   1     3276.94     3238.12     46.63 o 
  -3   3   1     3196.22     3374.26     24.02 o 
  -2   3   1     8594.88     9334.94     66.97 o 
  -1   3   1     9169.83    10060.58    142.14 o 
   0   3   1     9052.79     9934.43    145.38 o 
   1   3   1       68.74       73.94      3.63 o 
   2   3   1     3746.74     3834.26     35.48 o 
   3   3   1     1613.11     1534.71     14.29 o 
   4   3   1     4322.06     4443.29     77.96 o 
   5   3   1     1199.14     1119.17     21.05 o 
   6   3   1      234.32      220.96     16.27 o 
   7   3   1      647.10      706.42     21.37 o 
   8   3   1      868.94      922.50     25.84 o 
   9   3   1      722.54      803.11     69.70 o 
  -9   4   1        1.64       17.68      6.36 o 
  -8   4   1      501.15      526.62     30.69 o 
  -7   4   1     2090.31     2287.09     60.74 o 
  -6   4   1       36.80       39.13      4.02 o 
  -5   4   1      640.35      613.21     20.02 o 
  -4   4   1     1587.44     1581.73     21.01 o 
  -3   4   1     9158.91     9667.49     84.21 o 
  -2   4   1      267.86      261.31     10.28 o 
  -1   4   1     1030.79     1111.18     16.49 o 
   0   4   1      402.52      430.85      7.54 o 
   1   4   1    18626.20    20747.81    128.37 o 
   2   4   1      701.68      685.53     11.07 o 
   3   4   1     8984.81     9679.36    111.99 o 
   4   4   1     3202.17     3270.23     56.37 o 
   5   4   1       23.52       21.32      3.33 o 
   6   4   1       24.65       27.15      3.00 o 
   7   4   1     1668.55     1680.55     51.60 o 
   8   4   1     1196.68     1298.74     84.20 o 
   9   4   1       12.15       29.46      9.91 o 
  -9   5   1       68.17       63.24     14.05 o 
  -8   5   1      192.72      221.15     18.37 o 
  -7   5   1        1.57        6.86      2.74 o 
  -6   5   1      919.12      888.83     24.59 o 
  -5   5   1      578.48      645.29     21.45 o 
  -4   5   1      432.76      398.69     12.58 o 
  -3   5   1      228.30      225.40     10.54 o 
  -2   5   1     5229.19     5482.34     84.83 o 
  -1   5   1      585.21      642.89     12.02 o 
   0   5   1     5566.52     6128.64     33.50 o 
   1   5   1     2249.76     2211.44     39.21 o 
   2   5   1     1387.05     1317.18     17.71 o 
   3   5   1      366.58      355.89     11.81 o 
   4   5   1     1267.65     1215.25     30.24 o 
   5   5   1      135.87      138.52      7.04 o 
   6   5   1      823.51      795.88     26.63 o 
   7   5   1      326.68      270.45     17.32 o 
   8   5   1      227.95      192.93     43.47 o 
   9   5   1        8.73       20.17      9.00 o 
  -9   6   1       14.92       29.60     11.05 o 
  -8   6   1       45.09       43.81     14.37 o 
  -7   6   1        0.59       12.89      2.54 o 
  -6   6   1      332.14      305.89     14.86 o 
  -5   6   1       76.17       64.98      3.52 o 
  -4   6   1      277.23      372.82     18.55 o 
  -3   6   1      520.31      575.98     17.94 o 
  -1   6   1      235.56      227.17      6.88 o 
   0   6   1     3971.06     4321.29     43.24 o 
   1   6   1      611.24      604.00     10.69 o 
   2   6   1       67.19       84.80      5.09 o 
   3   6   1       14.53       21.44      4.38 o 
   4   6   1      209.76      204.51      7.33 o 
   5   6   1       34.38       50.17      8.83 o 
   6   6   1       31.44       34.40      6.43 o 
   7   6   1       18.65       17.38      2.95 o 
   8   6   1        9.96       17.62     10.28 o 
   9   6   1        1.73        6.99      8.24 o 
  -9   7   1       56.09       41.52     12.94 o 
  -8   7   1      389.22      374.36     27.67 o 
  -7   7   1        8.90       17.68      7.11 o 
  -6   7   1      246.77      231.13     16.03 o 
  -5   7   1        0.22        5.22      4.17 o 
  -4   7   1      699.81      671.25     38.63 o 
  -3   7   1      166.44      189.73     22.99 o 
  -2   7   1    10009.19    10779.85    174.83 o 
  -1   7   1     3315.68     3592.59     53.16 o 
   0   7   1     1120.99     1292.35     12.46 o 
   1   7   1       70.77       85.95      4.51 o 
   2   7   1      638.72      603.81     14.41 o 
   3   7   1     1419.72     1331.61     28.12 o 
   4   7   1      634.17      647.22     31.71 o 
   5   7   1     1022.75      980.28     30.82 o 
   6   7   1        9.52        9.75      2.80 o 
   7   7   1        8.90       12.13     18.88 o 
   8   7   1      173.61      185.36     43.10 o 
  -8   8   1      428.81      449.79     87.83 o 
  -7   8   1     1508.95     1508.26     54.76 o 
  -6   8   1      207.04      187.22     28.83 o 
  -5   8   1      374.90      420.61     44.27 o 
  -4   8   1      709.64      613.91     38.92 o 
  -3   8   1     6255.24     6492.20    143.10 o 
  -2   8   1      296.83      269.36      6.27 o 
  -1   8   1     1391.24     1343.83     25.77 o 
   0   8   1     1899.62     1930.48     31.41 o 
   1   8   1     2034.05     1995.54     25.06 o 
   2   8   1      980.22     1055.87     18.30 o 
   3   8   1     6309.22     6647.39    129.27 o 
   4   8   1     2238.12     2137.92     52.50 o 
   5   8   1       22.79       26.47      2.81 o 
   6   8   1       11.43       21.21     18.63 o 
   7   8   1     1924.71     1928.75    135.02 o 
   8   8   1      574.22      607.80     66.49 o 
  -8   9   1      881.39      849.64     43.12 o 
  -7   9   1       57.46       47.49      9.75 o 
  -6   9   1     1319.22     1315.28     53.51 o 
  -5   9   1      222.12      258.46     35.69 o 
  -4   9   1     2132.32     2029.38     96.02 o 
  -3   9   1       99.32      111.22     13.44 o 
  -2   9   1    16199.79    17520.52    200.41 o 
  -1   9   1      429.80      358.19     13.34 o 
   0   9   1      212.29      169.76      6.17 o 
   1   9   1     1631.59     1617.15     32.89 o 
   2   9   1     4993.79     5055.28     62.29 o 
   3   9   1      978.64      970.72     20.05 o 
   4   9   1     1606.72     1715.35     82.63 o 
   5   9   1      186.41      191.50     42.19 o 
   6   9   1     1211.02     1212.37     56.15 o 
   7   9   1      107.74       82.22     13.36 o 
   8   9   1      513.90      434.80     35.34 o 
  -8  10   1      158.45      132.77     19.30 o 
  -7  10   1      780.26      833.83     42.64 o 
  -6  10   1        8.69       24.10      7.83 o 
  -5  10   1      265.92      292.90     43.59 o 
  -4  10   1       98.38      143.36     18.41 o 
  -3  10   1     6229.21     6874.50    170.93 o 
  -2  10   1     2680.81     2603.78     67.75 o 
  -1  10   1     1946.08     1843.58     22.02 o 
   0  10   1      872.22      966.48     20.92 o 
   1  10   1      690.09      583.17     13.55 o 
   2  10   1      261.84      263.19     12.60 o 
   3  10   1     4323.84     4424.05     90.61 o 
   4  10   1     2775.21     2988.78    224.98 o 
   5  10   1       88.98       75.49     13.64 o 
   6  10   1        1.60       11.52      9.76 o 
   7  10   1      759.22      770.79     39.78 o 
   8  10   1      233.32      231.72     47.65 o 
  -8  11   1       20.12       22.21     12.35 o 
  -7  11   1        4.39       39.29     19.46 o 
  -6  11   1        5.98       24.25      6.87 o 
  -5  11   1       89.05       87.96     16.23 o 
  -4  11   1       97.50      133.23     18.91 o 
  -3  11   1       10.28       15.05      4.56 o 
  -2  11   1      124.52      164.49     11.31 o 
  -1  11   1       58.83       69.66      3.99 o 
   0  11   1     1584.81     1687.62     28.13 o 
   1  11   1      591.92      606.59     14.68 o 
   2  11   1      406.41      365.82     12.56 o 
   3  11   1        0.27        7.93      2.14 o 
   4  11   1     1066.09     1087.27     72.42 o 
   5  11   1       18.59       24.24      8.51 o 
   6  11   1      111.68      101.36     14.88 o 
   7  11   1       35.54       38.33     16.29 o 
   8  11   1       92.31      114.82     32.83 o 
  -8  12   1       26.41        9.12      8.14 o 
  -7  12   1      230.20      238.83     20.52 o 
  -6  12   1        7.93        1.43      7.03 o 
  -5  12   1       24.73       36.43      9.32 o 
  -4  12   1       55.88       66.92     11.72 o 
  -3  12   1      255.28      283.74     21.60 o 
  -2  12   1       18.03       17.36      1.57 o 
  -1  12   1      131.51      139.72      8.75 o 
   0  12   1       15.67       24.14      2.62 o 
   1  12   1      157.32      152.32      7.32 o 
   2  12   1      135.22      151.51      9.17 o 
   3  12   1      296.22      283.53     26.37 o 
   4  12   1        0.20       15.95      8.68 o 
   5  12   1       25.29       16.19      5.95 o 
   6  12   1        4.61       30.19     11.57 o 
   7  12   1      246.56      241.27     29.37 o 
  -7  13   1        8.16       44.23     18.79 o 
  -6  13   1     1342.15     1374.75    122.45 o 
  -5  13   1       15.92       30.51      9.01 o 
  -4  13   1      127.65      154.68     24.58 o 
  -3  13   1      473.23      478.93     29.54 o 
  -2  13   1     5352.27     5664.38     93.64 o 
  -1  13   1      833.28      811.08     16.62 o 
   0  13   1       17.21       33.89      2.92 o 
   1  13   1      180.26      181.95     18.32 o 
   2  13   1     1130.26     1131.21     24.24 o 
   3  13   1       58.53       46.95      4.86 o 
   4  13   1        1.02        6.54      9.15 o 
   5  13   1        4.32       12.37      4.62 o 
   6  13   1      174.89      167.59     25.79 o 
   7  13   1       16.15       28.70     11.38 o 
  -7  14   1      595.65      552.03     51.25 o 
  -6  14   1        0.47       25.02      9.91 o 
  -5  14   1      181.75      177.38     29.84 o 
  -4  14   1       89.58      130.24     18.32 o 
  -3  14   1     2597.33     2592.71     78.02 o 
  -2  14   1     2085.61     1975.08     48.64 o 
  -1  14   1     1063.71      971.91     19.43 o 
   0  14   1      204.57      216.32     22.71 o 
   1  14   1     1188.46     1090.02     38.31 o 
   2  14   1      196.90      187.58     10.57 o 
   3  14   1     1133.91     1205.73     40.22 o 
   4  14   1      685.19      714.22     41.27 o 
   5  14   1       22.44       60.39     12.08 o 
   6  14   1       21.67       24.77      6.21 o 
   7  14   1      825.91      898.83     58.03 o 
  -7  15   1       26.32       37.83     11.85 o 
  -6  15   1      723.65      702.35     66.18 o 
  -5  15   1      130.42      125.74     28.09 o 
  -4  15   1       11.60       10.06      8.06 o 
  -3  15   1        0.61        6.76      1.13 o 
  -2  15   1      185.91      205.24     11.99 o 
  -1  15   1      348.02      308.35     15.67 o 
   0  15   1      797.73      771.71     76.24 o 
   1  15   1      223.37      207.53     16.06 o 
   2  15   1     1962.65     2039.13     51.10 o 
   3  15   1      155.57      219.95     41.37 o 
   4  15   1      461.77      392.08     27.23 o 
   5  15   1      180.48      223.18     39.76 o 
   6  15   1      252.83      227.66     24.76 o 
   7  15   1      139.22      156.83     38.86 o 
  -6  16   1       10.95       21.82     11.15 o 
  -5  16   1      612.30      667.24     49.73 o 
  -4  16   1       10.08        6.94      7.69 o 
  -3  16   1      808.37      768.86     33.53 o 
  -2  16   1        6.91       14.58      2.35 o 
  -1  16   1     1202.11     1218.52     29.15 o 
   0  16   1      294.67      278.02     27.40 o 
   1  16   1      376.16      372.79     24.74 o 
   2  16   1       14.48       21.35      4.30 o 
   3  16   1      150.10      153.75     39.45 o 
   4  16   1      101.17      126.48     27.55 o 
   5  16   1       42.42       31.54     11.34 o 
   6  16   1       51.05       83.36     24.06 o 
  -6  17   1       17.00       35.25     12.94 o 
  -5  17   1        8.49       58.84     15.96 o 
  -4  17   1       57.96       49.80     12.73 o 
  -3  17   1      226.57      222.19     30.66 o 
  -2  17   1      156.85      148.18     10.08 o 
  -1  17   1       94.85      113.00      9.42 o 
   0  17   1      634.24      623.05     22.60 o 
   1  17   1      180.12      185.87     11.79 o 
   2  17   1        2.52       11.45      3.42 o 
   3  17   1      159.56      165.75     18.31 o 
   4  17   1       39.56       33.90      9.09 o 
   5  17   1        0.50       22.32     10.41 o 
   6  17   1      176.69      143.86     21.48 o 
  -6  18   1        0.04       23.11     14.27 o 
  -5  18   1       23.10       26.44     12.34 o 
  -4  18   1       57.96       94.79     17.75 o 
  -3  18   1      210.66      221.58     24.12 o 
  -2  18   1      234.69      169.47     12.03 o 
  -1  18   1        0.08       10.27      3.36 o 
   0  18   1       16.93       26.96      5.21 o 
   1  18   1        0.31        8.61      3.28 o 
   2  18   1       46.85       70.76     17.66 o 
   3  18   1       97.94      134.72     18.86 o 
   4  18   1       80.75       64.15     13.14 o 
   5  18   1        9.31       16.08      7.39 o 
  -5  19   1        2.31       24.84     17.74 o 
  -4  19   1       22.56       20.08     21.67 o 
  -3  19   1      179.06      174.51     22.70 o 
  -2  19   1      496.19      508.91     50.01 o 
  -1  19   1      550.65      523.77     36.90 o 
   0  19   1       11.55       15.85      5.40 o 
   1  19   1        6.99       15.16      3.54 o 
   2  19   1      499.67      536.14     46.66 o 
   3  19   1      257.70      308.19     30.24 o 
   4  19   1       20.01       31.28      8.17 o 
   5  19   1       87.89      102.75     24.22 o 
  -4  20   1       92.51      111.97     22.70 o 
  -3  20   1      784.20      906.68     44.00 o 
  -2  20   1       35.50       22.90      9.00 o 
  -1  20   1      276.36      246.51     14.35 o 
   0  20   1       69.76       72.87      8.47 o 
   1  20   1      138.67      137.76     15.89 o 
   2  20   1        2.25        6.22     14.93 o 
   3  20   1      471.35      525.37     27.55 o 
   4  20   1      314.24      336.15     30.10 o 
  -4  21   1       79.36      100.18     18.21 o 
  -3  21   1        8.91       27.06      9.30 o 
  -2  21   1      383.08      322.70     92.27 o 
  -1  21   1       15.52       20.04      5.35 o 
   0  21   1      114.94       90.17     13.38 o 
   1  21   1       39.43       28.72      6.80 o 
   2  21   1      542.36      532.04     58.63 o 
   3  21   1      216.16      254.08     24.82 o 
  -2  22   1       23.81       36.67     20.04 o 
  -1  22   1      192.62      157.61     31.34 o 
   0  22   1      107.88      112.79     11.34 o 
   1  22   1       68.34       63.58     20.70 o 
   2  22   1       38.89       73.62     44.04 o 
   0  23   1       16.41       19.81     11.47 o 
  -9   0   2       38.20       50.15     11.10 o 
  -8   0   2      886.10      913.77     44.39 o 
  -7   0   2      404.67      388.65     26.85 o 
  -6   0   2     1662.48     1820.14    139.40 o 
  -5   0   2        0.08        6.89      2.85 o 
  -4   0   2    11080.84    11974.30    124.44 o 
  -3   0   2     1364.08     1357.03     28.89 o 
  -2   0   2     6281.29     6711.54    102.18 o 
  -1   0   2      412.14      354.15     14.23 o 
   1   0   2    14457.50    15640.94    233.81 o 
   2   0   2        9.31       11.43      6.50 o 
   3   0   2     1003.56      908.57     19.52 o 
   4   0   2     7332.69     7570.56    154.49 o 
   5   0   2     1062.90     1087.10     27.39 o 
   6   0   2      244.75      240.02     23.37 o 
   7   0   2     1120.19     1099.78     48.89 o 
   8   0   2        3.70       10.69      4.26 o 
   9   0   2      124.25      124.16     24.14 o 
  -9   1   2      321.55      313.57     19.49 o 
  -8   1   2      387.23      417.04     28.74 o 
  -7   1   2       31.17       28.26      4.62 o 
  -6   1   2      415.47      399.90     17.48 o 
  -5   1   2     2512.06     2380.75     33.16 o 
  -4   1   2      485.89      423.41      9.16 o 
  -3   1   2       83.14       71.29      4.09 o 
  -2   1   2     1073.48     1105.03     15.69 o 
  -1   1   2     9301.78    10310.06     90.44 o 
   0   1   2     3162.16     3203.27     21.03 o 
   1   1   2    47173.90    51698.04   2910.41 o 
   2   1   2     1555.92     1502.19     10.56 o 
   3   1   2     2301.94     2291.07     49.65 o 
   4   1   2       95.25       86.33      5.92 o 
   5   1   2     4855.83     4772.69     83.45 o 
   6   1   2     2363.60     2399.03     72.09 o 
   7   1   2       52.48       54.84      5.69 o 
   8   1   2      742.84      698.65     18.98 o 
   9   1   2       50.11       64.39     13.61 o 
  -9   2   2       17.82       15.45     10.26 o 
  -8   2   2       89.80       78.65      8.26 o 
  -7   2   2        1.16        9.40      4.07 o 
  -6   2   2      412.35      408.26     23.17 o 
  -5   2   2       21.89       27.81      3.29 o 
  -4   2   2     1659.54     1603.63     19.57 o 
  -3   2   2      571.93      625.97     13.84 o 
  -2   2   2     1945.36     2117.58     31.43 o 
  -1   2   2       97.38      102.85      2.37 o 
   0   2   2    14579.46    15826.14    110.70 o 
   1   2   2     4596.16     4793.78     50.18 o 
   2   2   2      877.84      830.00     13.36 o 
   3   2   2     1058.08     1091.79     11.33 o 
   4   2   2       65.50       52.53      5.41 o 
   5   2   2       55.96       53.48      5.63 o 
   6   2   2      210.31      228.70     15.90 o 
   7   2   2      925.79      871.63     28.15 o 
   8   2   2       34.14       34.82      5.55 o 
   9   2   2        7.20       12.18      7.67 o 
  -9   3   2      340.44      345.19     47.27 o 
  -8   3   2       57.00       65.22      6.32 o 
  -7   3   2      128.17      112.84     12.63 o 
  -6   3   2        4.47        6.97      1.86 o 
  -5   3   2        0.75        9.48      2.67 o 
  -4   3   2       12.45       10.30      1.77 o 
  -3   3   2       31.80       45.78      3.03 o 
  -2   3   2     1742.92     1969.14     38.09 o 
  -1   3   2     1912.88     1918.23     23.66 o 
   0   3   2       58.28       65.32      2.16 o 
   1   3   2    11544.38    12458.13     65.91 o 
   2   3   2       52.28       53.24      2.12 o 
   3   3   2       12.70       22.92      2.74 o 
   4   3   2       61.60       70.79      5.57 o 
   5   3   2      311.13      306.55     11.46 o 
   6   3   2       58.68       45.66     10.49 o 
   7   3   2        5.64       11.35      2.74 o 
   8   3   2      169.76      185.10     11.78 o 
   9   3   2       18.30       23.45     11.02 o 
  -9   4   2       36.77       27.53      8.15 o 
  -8   4   2      816.68      774.97     66.22 o 
  -7   4   2        7.50       16.45      4.13 o 
  -6   4   2      189.65      159.19     14.74 o 
  -5   4   2       53.77       55.88      5.42 o 
  -4   4   2     2430.86     2332.67     29.92 o 
  -3   4   2      538.96      506.58     11.69 o 
  -2   4   2       20.65       29.49      1.67 o 
  -1   4   2     1433.94     1407.83     16.52 o 
   0   4   2     3705.73     3749.65     45.80 o 
   1   4   2     1981.57     1987.49     30.14 o 
   2   4   2        1.91        8.12      1.87 o 
   3   4   2      827.89      831.32     16.57 o 
   4   4   2     1797.85     1833.93     24.63 o 
   5   4   2      687.00      750.64     19.54 o 
   6   4   2       19.11       16.93      3.34 o 
   7   4   2        1.29        9.24      4.43 o 
   8   4   2        2.93       20.17      4.70 o 
   9   4   2        7.33       15.89      5.74 o 
  -9   5   2      470.61      516.33     36.88 o 
  -8   5   2      123.36      159.71     21.06 o 
  -7   5   2        3.26        5.90      2.38 o 
  -6   5   2      215.27      179.73     10.05 o 
  -5   5   2     1550.61     1380.25     22.88 o 
  -4   5   2      788.01      648.30     14.84 o 
  -3   5   2     2399.37     2584.22     38.73 o 
  -2   5   2       54.85       62.20      2.86 o 
  -1   5   2    11746.89    12637.44     73.15 o 
   0   5   2     1183.71     1165.11     19.20 o 
   1   5   2     2363.18     2136.51     53.35 o 
   2   5   2      430.56      371.62     13.02 o 
   3   5   2     1284.20     1325.80     14.42 o 
   4   5   2      766.83      812.98     28.41 o 
   5   5   2     3193.96     3261.21     62.45 o 
   6   5   2     2333.84     2281.55     69.05 o 
   7   5   2       17.97       15.77      4.30 o 
   8   5   2      233.51      238.05     26.14 o 
   9   5   2       36.52       35.23     14.15 o 
  -9   6   2       30.34       43.96     30.90 o 
  -8   6   2      364.48      412.68     54.17 o 
  -7   6   2       11.93       19.95      3.82 o 
  -6   6   2      509.02      482.89     19.35 o 
  -5   6   2      137.78      147.18      7.41 o 
  -4   6   2     6130.74     6310.24     95.14 o 
  -3   6   2     4766.37     5108.88     69.31 o 
  -2   6   2      690.89      596.43     12.28 o 
  -1   6   2     1850.77     1869.26     15.41 o 
   0   6   2     5663.73     5769.99     46.76 o 
   1   6   2     3013.42     2888.78     16.62 o 
   2   6   2      478.85      428.21      9.75 o 
   3   6   2     2060.92     2091.26     19.39 o 
   4   6   2      938.41      889.24     16.16 o 
   5   6   2     2054.56     2065.93     53.54 o 
   6   6   2      604.92      594.19     21.77 o 
   7   6   2     1624.79     1610.10    107.58 o 
   8   6   2      215.70      226.07     39.31 o 
  -9   7   2       68.82       70.34     15.62 o 
  -8   7   2       12.90       36.45     12.63 o 
  -7   7   2      425.40      380.39     35.15 o 
  -6   7   2        0.06        8.41      3.29 o 
  -5   7   2      587.79      544.56     35.63 o 
  -4   7   2      186.25      193.95     10.65 o 
  -3   7   2     2726.71     2745.53     54.50 o 
  -2   7   2      283.25      294.07      7.17 o 
  -1   7   2     2587.19     2609.09     19.52 o 
   0   7   2        3.99       10.74      3.35 o 
   1   7   2      266.82      192.67      5.13 o 
   2   7   2     1507.10     1320.54     12.20 o 
   3   7   2      787.44      766.26     21.93 o 
   4   7   2      619.76      604.98     23.88 o 
   5   7   2      882.94      912.92     31.52 o 
   6   7   2     1066.67     1042.29     25.10 o 
   7   7   2       19.42       20.73      7.59 o 
   8   7   2      386.33      411.44     41.10 o 
  -9   8   2        0.32       -0.45      6.92 o 
  -8   8   2        1.78       26.78     10.05 o 
  -7   8   2       11.84       32.46     10.43 o 
  -6   8   2       26.93       26.75      7.53 o 
  -5   8   2       31.61       24.99      6.69 o 
  -4   8   2      265.27      337.45     39.99 o 
  -3   8   2       76.78       91.23      5.36 o 
  -2   8   2      770.64      802.04     16.85 o 
  -1   8   2      653.01      714.99     11.56 o 
   0   8   2      121.45       85.93      4.98 o 
   1   8   2      379.53      322.41      7.51 o 
   2   8   2        1.67        4.07      1.43 o 
   3   8   2      517.87      488.84     18.76 o 
   4   8   2      234.02      231.15     10.93 o 
   5   8   2      323.79      304.81     22.03 o 
   6   8   2       22.37       34.89      4.77 o 
   7   8   2      251.30      247.92     25.30 o 
   8   8   2       67.37      102.49     17.11 o 
  -8   9   2       63.73       76.70     13.84 o 
  -7   9   2      110.39       81.95     16.51 o 
  -6   9   2       83.97       86.53     15.70 o 
  -5   9   2      273.79      324.60     33.55 o 
  -4   9   2      205.39      215.41     30.23 o 
  -3   9   2        3.29        7.07      1.47 o 
  -2   9   2      393.46      404.13     10.76 o 
  -1   9   2      568.59      539.74     11.14 o 
   0   9   2      395.35      413.89      8.57 o 
   1   9   2      122.84      126.75      5.78 o 
   2   9   2     1735.77     1790.33     27.01 o 
   3   9   2      594.38      582.22     31.70 o 
   4   9   2      280.02      247.18     13.58 o 
   5   9   2       16.82       15.03      2.67 o 
   6   9   2       74.11       87.89     14.54 o 
   7   9   2      227.54      216.59     19.87 o 
   8   9   2        0.61       23.93      7.27 o 
  -8  10   2        8.77       15.91      9.06 o 
  -7  10   2      177.12      163.48     25.09 o 
  -6  10   2      712.16      755.60     48.36 o 
  -5  10   2        1.89       11.74      5.14 o 
  -4  10   2      327.19      266.51    105.50 o 
  -3  10   2     1587.95     1685.08     34.69 o 
  -2  10   2      120.22      123.34      6.10 o 
  -1  10   2      304.71      306.13     10.78 o 
   0  10   2      315.91      270.06     11.94 o 
   1  10   2     1567.92     1510.55     21.71 o 
   2  10   2        6.21        5.84      1.75 o 
   3  10   2      338.33      323.16     14.88 o 
   4  10   2       38.88       33.46      9.02 o 
   5  10   2      545.78      606.93     71.19 o 
   6  10   2      161.74      157.14     15.54 o 
   7  10   2      454.36      466.26     65.21 o 
   8  10   2       52.52       81.63     24.73 o 
  -8  11   2       11.63       14.37      8.89 o 
  -7  11   2      196.33      178.09     26.05 o 
  -6  11   2      217.05      176.83     48.08 o 
  -5  11   2     3403.94     3348.78    107.91 o 
  -4  11   2      627.94      642.91     30.90 o 
  -3  11   2     1142.23     1195.92     24.97 o 
  -2  11   2       29.73       35.04      3.87 o 
  -1  11   2     3193.04     3267.68     57.67 o 
   0  11   2      461.95      394.49     20.84 o 
   1  11   2      957.82      814.59     38.35 o 
   2  11   2     2199.32     2083.89     37.58 o 
   3  11   2       24.34       32.46      3.56 o 
   4  11   2      115.28       86.95      7.12 o 
   5  11   2     1382.65     1480.40     53.13 o 
   6  11   2     1502.70     1547.90     60.39 o 
   7  11   2        4.20        7.87      7.07 o 
   8  11   2       92.51      126.08     37.09 o 
  -8  12   2      102.08       95.00     35.24 o 
  -7  12   2       77.57       93.96     19.12 o 
  -6  12   2      233.63      239.19     42.77 o 
  -5  12   2      165.90      185.59     36.37 o 
  -4  12   2     2277.55     2301.39     82.79 o 
  -3  12   2     1714.22     1760.12     34.65 o 
  -2  12   2      385.58      393.97     13.94 o 
  -1  12   2        0.86        6.18      1.35 o 
   0  12   2     2237.71     2021.95     48.02 o 
   1  12   2     3790.00     3727.52    114.86 o 
   2  12   2      142.27      136.14      6.10 o 
   3  12   2     1516.54     1548.20     33.79 o 
   4  12   2      135.74      133.67     14.33 o 
   5  12   2      255.86      287.12     36.83 o 
   6  12   2      380.89      314.72     31.62 o 
   7  12   2      529.37      673.81     34.22 o 
  -7  13   2      265.48      309.56     41.84 o 
  -6  13   2        0.06       11.29      9.84 o 
  -5  13   2      612.84      714.36     44.27 o 
  -4  13   2      346.56      382.80     29.78 o 
  -3  13   2        3.09        8.05      2.48 o 
  -2  13   2      125.37      128.60      7.52 o 
  -1  13   2     1179.76     1083.57     25.29 o 
   0  13   2      800.07      748.69     24.59 o 
   1  13   2     1199.03     1130.74     20.15 o 
   2  13   2      403.50      385.69     15.18 o 
   3  13   2      328.68      372.35     30.86 o 
   4  13   2      406.64      460.94     46.72 o 
   5  13   2      475.12      536.79     73.25 o 
   6  13   2      372.53      371.18     45.50 o 
   7  13   2      156.40      139.26     21.73 o 
  -7  14   2       14.14       43.92     22.86 o 
  -6  14   2       84.86       63.74     17.46 o 
  -5  14   2        3.10        8.48     14.66 o 
  -4  14   2     1144.67     1159.57     55.93 o 
  -3  14   2       29.53       26.04      4.69 o 
  -2  14   2      314.51      337.17     16.10 o 
  -1  14   2        5.49       19.23      2.82 o 
   0  14   2     1053.83      987.09     33.19 o 
   1  14   2      259.01      241.80     11.96 o 
   2  14   2       22.96       29.20      2.82 o 
   3  14   2        0.37        7.24      6.74 o 
   4  14   2      581.95      484.10    130.20 o 
   5  14   2       14.68       26.65      8.10 o 
   6  14   2       60.32       47.97     12.18 o 
   7  14   2        2.67       11.32      7.60 o 
  -7  15   2        4.77       22.77     13.03 o 
  -6  15   2       40.35       86.19     18.96 o 
  -5  15   2      497.49      473.98     31.88 o 
  -4  15   2        2.72       12.10      8.91 o 
  -3  15   2        3.09        9.60      1.47 o 
  -2  15   2       23.07       22.22      2.78 o 
  -1  15   2      326.68      306.67     16.18 o 
   0  15   2      260.80      243.08     27.73 o 
   1  15   2        0.54        3.41      2.17 o 
   2  15   2       41.07       30.94      5.10 o 
   3  15   2       47.52       51.26      8.13 o 
   4  15   2      431.50      461.70     45.00 o 
   5  15   2       51.51       48.27      9.27 o 
   6  15   2      174.49      166.18     39.08 o 
  -6  16   2      110.61       81.87     30.36 o 
  -5  16   2      354.30      281.49     60.05 o 
  -4  16   2     1005.54     1063.00     79.24 o 
  -3  16   2      436.21      464.69     75.14 o 
  -2  16   2       14.28       14.44      3.98 o 
  -1  16   2        4.03       12.23      5.14 o 
   0  16   2      241.86      283.14     16.97 o 
   1  16   2      788.59      792.71     28.33 o 
   2  16   2      151.51      149.63      9.87 o 
   3  16   2      129.44      128.47     23.93 o 
   4  16   2       76.76      102.12     13.78 o 
   5  16   2       30.50       36.58     26.21 o 
   6  16   2      127.76      137.89     33.81 o 
  -6  17   2      100.78      112.44     22.06 o 
  -5  17   2     1047.03     1244.54     50.66 o 
  -4  17   2      261.87      307.62     34.28 o 
  -3  17   2        3.52       22.68     32.07 o 
  -2  17   2       66.31       75.55     17.91 o 
  -1  17   2      536.04      579.34     41.04 o 
   0  17   2      335.25      339.41     18.99 o 
   1  17   2     1136.23     1190.49     77.51 o 
   2  17   2      865.67      808.26     31.51 o 
   3  17   2        4.99       17.90      7.72 o 
   4  17   2        7.52       22.96      7.30 o 
   5  17   2      610.57      661.40     41.86 o 
   6  17   2      617.66      624.83     58.94 o 
  -6  18   2      462.05      465.10     54.15 o 
  -5  18   2        1.40       26.89     18.18 o 
  -4  18   2      997.40     1162.10     50.65 o 
  -3  18   2       19.77       41.36     15.32 o 
  -2  18   2      366.28      339.46     16.45 o 
  -1  18   2       21.65       18.66      5.92 o 
   0  18   2     1808.26     1850.91     92.67 o 
   1  18   2      914.17      859.60     41.96 o 
   2  18   2      204.95      233.63     22.44 o 
   3  18   2       15.12       17.92      6.42 o 
   4  18   2      328.65      292.87     34.16 o 
   5  18   2      265.02      247.14     28.26 o 
  -5  19   2      231.70      210.11     31.25 o 
  -4  19   2       40.69       46.17     18.34 o 
  -3  19   2      202.85      162.88     20.14 o 
  -2  19   2       45.09       41.14      9.85 o 
  -1  19   2       45.35       68.98      7.87 o 
   0  19   2        1.46       15.07      3.74 o 
   1  19   2      366.98      348.21     22.46 o 
   2  19   2      196.56      216.59     13.48 o 
   3  19   2      206.09      251.56     24.67 o 
   4  19   2      149.98      141.26     21.21 o 
   5  19   2       63.10       73.06     21.18 o 
  -4  20   2        9.67       13.40      9.33 o 
  -3  20   2       14.48       25.07     11.36 o 
  -2  20   2       69.66       87.38     17.12 o 
  -1  20   2      188.82      204.80     28.89 o 
   0  20   2        1.89       11.36      4.04 o 
   1  20   2       24.06       20.58      4.01 o 
   2  20   2        0.30       12.42     11.54 o 
   3  20   2        0.21       10.27      8.08 o 
   4  20   2        0.72        7.13     16.68 o 
  -4  21   2      167.85      110.35     54.03 o 
  -3  21   2        8.84       21.30      9.09 o 
  -2  21   2        1.32       10.74     12.69 o 
  -1  21   2       39.31       44.28      9.24 o 
   0  21   2        1.86        6.66      3.32 o 
   1  21   2       63.69       69.40     23.23 o 
   2  21   2       92.61      106.42     17.85 o 
   3  21   2      100.37       77.04     15.77 o 
  -2  22   2       31.75       48.52     14.86 o 
  -1  22   2       53.68       34.48     13.84 o 
   0  22   2      452.19      422.04     20.24 o 
   1  22   2       61.60       61.18     15.02 o 
   2  22   2       11.35       17.34      8.35 o 
  -9   1   3       15.24        9.74      5.21 o 
  -8   1   3       92.02       90.73      8.22 o 
  -7   1   3       87.94       67.26      7.85 o 
  -6   1   3       26.40       29.36      4.10 o 
  -5   1   3      127.35      132.35      6.61 o 
  -4   1   3       37.63       39.29      3.38 o 
  -3   1   3      291.28      286.59      9.54 o 
  -2   1   3     2677.51     2965.84     25.75 o 
  -1   1   3      537.52      563.13      9.45 o 
   0   1   3     5278.99     5388.22     39.51 o 
   1   1   3     6511.88     6765.34     69.16 o 
   2   1   3      158.98      162.24      4.44 o 
   3   1   3     2884.18     2791.81     53.84 o 
   4   1   3      732.15      724.36     15.35 o 
   5   1   3     1143.08     1060.92     31.16 o 
   6   1   3      838.95      867.57     24.47 o 
   7   1   3      352.34      349.71     11.07 o 
   8   1   3       36.93       35.24     14.08 o 
   9   1   3      207.47      200.76     18.14 o 
  -9   2   3      215.35      186.07     17.53 o 
  -8   2   3      557.53      551.85     20.74 o 
  -7   2   3     3937.58     4011.87    121.09 o 
  -6   2   3      467.15      479.78     20.21 o 
  -5   2   3      169.25      149.42      8.88 o 
  -4   2   3      669.23      707.23     13.63 o 
  -3   2   3     3315.70     3232.59     47.33 o 
  -2   2   3      586.01      626.33     16.70 o 
  -1   2   3     2728.78     2949.50     35.82 o 
   0   2   3     6335.46     6593.90     62.79 o 
   1   2   3      600.98      592.19      9.73 o 
   2   2   3     1358.36     1484.35     12.16 o 
   3   2   3     4095.41     4185.00     34.58 o 
   4   2   3     7382.53     7564.81    102.21 o 
   5   2   3      658.61      605.92     28.14 o 
   6   2   3       68.15       70.35      6.88 o 
   7   2   3       21.67       12.90      4.29 o 
   8   2   3      989.41      964.91     26.02 o 
   9   2   3       31.63       30.51     14.72 o 
  -9   3   3       10.46       25.87      8.56 o 
  -8   3   3      601.06      615.00     30.67 o 
  -7   3   3       33.68       55.98      7.09 o 
  -6   3   3      497.75      534.36     24.79 o 
  -5   3   3      858.62      839.33     21.15 o 
  -4   3   3      799.86      709.75     23.40 o 
  -3   3   3       32.67       48.95      3.59 o 
  -2   3   3       28.02       13.74      1.12 o 
  -1   3   3      899.73      839.96     13.44 o 
   0   3   3     3737.25     3809.26     26.06 o 
   1   3   3      263.54      269.62      5.10 o 
   2   3   3     7053.90     7023.07     79.66 o 
   3   3   3     5354.28     5199.98     50.54 o 
   4   3   3     2188.22     2186.43     29.34 o 
   5   3   3     1784.49     1803.23     29.29 o 
   6   3   3      543.84      528.99     21.76 o 
   7   3   3     1203.20     1230.53     38.12 o 
   8   3   3      121.37      101.38     13.20 o 
  -9   4   3        5.09       21.12      7.02 o 
  -8   4   3        0.47       20.14      5.39 o 
  -7   4   3     1991.96     2079.25    106.06 o 
  -6   4   3      611.09      597.23     17.17 o 
  -5   4   3      195.84      166.33      9.24 o 
  -4   4   3      209.06      232.16      6.63 o 
  -3   4   3     4108.96     4065.67     55.39 o 
  -2   4   3     1382.36     1301.74      9.88 o 
  -1   4   3     2266.69     2176.74     26.34 o 
   0   4   3     4246.49     4184.84     29.36 o 
   1   4   3       57.46       38.56      1.91 o 
   2   4   3      191.56      152.51      7.34 o 
   3   4   3     1180.24     1110.84     10.67 o 
   4   4   3     4141.50     4102.52     61.32 o 
   5   4   3        5.08        8.57      3.27 o 
   6   4   3       66.44       63.38      6.51 o 
   7   4   3      458.68      444.54     21.84 o 
   8   4   3      828.36      856.12     51.93 o 
  -9   5   3        0.05       -7.89      8.44 o 
  -8   5   3      134.76      161.44     26.17 o 
  -7   5   3        0.13        9.43      6.01 o 
  -6   5   3      526.12      506.29     22.60 o 
  -5   5   3        1.43        5.66      3.03 o 
  -4   5   3      878.42      845.26     19.49 o 
  -3   5   3      912.94     1094.65     15.64 o 
  -2   5   3     4291.27     4486.06     40.94 o 
  -1   5   3       20.62       22.53      1.32 o 
   0   5   3     1037.89     1015.01     18.99 o 
   1   5   3        4.84       11.62      2.89 o 
   2   5   3     1925.14     1841.73     22.19 o 
   3   5   3        1.36       13.61      4.22 o 
   4   5   3       95.00      112.80      7.65 o 
   5   5   3       75.87       69.57      4.92 o 
   6   5   3      135.32      148.83     11.95 o 
   7   5   3      354.74      321.36     15.34 o 
   8   5   3       16.00        9.70      4.49 o 
  -9   6   3      113.60      101.76     14.67 o 
  -8   6   3       69.61       69.79     16.16 o 
  -7   6   3       53.47       48.74      5.71 o 
  -6   6   3       26.26       34.26      5.71 o 
  -5   6   3        0.80        8.43      2.55 o 
  -4   6   3      541.46      559.92     13.22 o 
  -3   6   3       67.38       80.35      3.86 o 
  -2   6   3        4.00       12.30      2.20 o 
  -1   6   3       45.29       40.94      5.70 o 
   0   6   3      314.66      311.39      6.05 o 
   1   6   3        8.55       18.56      1.60 o 
   2   6   3       35.13       48.84      2.57 o 
   3   6   3       13.50       34.55      2.37 o 
   4   6   3      441.64      400.40     13.89 o 
   5   6   3      250.72      235.31     11.47 o 
   6   6   3      153.88      158.07     10.45 o 
   7   6   3      283.00      260.36     17.07 o 
   8   6   3       35.04       16.01      6.72 o 
  -9   7   3       86.09       47.88     30.95 o 
  -8   7   3      303.97      411.48     62.86 o 
  -7   7   3        0.18        8.43      4.19 o 
  -6   7   3      179.70      185.49     13.88 o 
  -5   7   3      336.21      359.45     15.60 o 
  -4   7   3       33.37       39.80      9.89 o 
  -3   7   3       30.20       34.19      3.62 o 
  -2   7   3     5541.20     5458.95     51.72 o 
  -1   7   3     1289.54     1287.80     11.29 o 
   0   7   3      137.23      143.50      5.45 o 
   1   7   3       22.44       18.01      1.56 o 
   2   7   3     1910.99     1873.05     24.44 o 
   3   7   3      578.60      566.77     13.97 o 
   4   7   3       96.17       83.11      4.80 o 
   5   7   3      159.63      151.01      8.18 o 
   6   7   3       52.43       62.96      5.12 o 
   7   7   3      127.89      186.52     32.44 o 
   8   7   3       61.88       39.68      9.69 o 
  -9   8   3       11.73       27.28     10.32 o 
  -8   8   3      331.87      396.04     91.23 o 
  -7   8   3     2531.80     2516.15     89.56 o 
  -6   8   3      769.37      691.72     18.68 o 
  -5   8   3       70.99       88.44     24.32 o 
  -4   8   3        6.10       20.46      3.29 o 
  -3   8   3     5443.48     5679.91     87.65 o 
  -2   8   3     5206.92     5459.61     75.57 o 
  -1   8   3     4405.59     4364.16     47.69 o 
   0   8   3      970.55      901.93     15.18 o 
   1   8   3       36.42       59.38      2.65 o 
   2   8   3       44.29       56.17      3.75 o 
   3   8   3     2774.41     2696.64     39.65 o 
   4   8   3     6744.21     7005.15    410.23 o 
   5   8   3      348.45      332.85     48.38 o 
   6   8   3      135.72      142.20     11.27 o 
   7   8   3      443.03      429.09     36.87 o 
   8   8   3      238.65      236.73     27.65 o 
  -8   9   3      618.98      647.89    122.30 o 
  -7   9   3        1.40       -3.62     13.14 o 
  -6   9   3     1106.78     1045.10     47.96 o 
  -5   9   3       62.04       66.12      8.98 o 
  -4   9   3      820.76      781.31     69.34 o 
  -3   9   3       24.64       22.21      2.36 o 
  -2   9   3     8802.06     8987.55    187.81 o 
  -1   9   3     3653.47     3563.34     41.37 o 
   0   9   3     1629.32     1611.54     27.43 o 
   1   9   3      393.61      376.45      8.50 o 
   2   9   3     2199.01     2034.64     39.58 o 
   3   9   3     1616.98     1571.19     26.49 o 
   4   9   3      175.40      184.36     11.48 o 
   5   9   3      739.54      744.12     20.84 o 
   6   9   3        8.37       13.68      3.22 o 
   7   9   3      494.97      469.83     23.22 o 
   8   9   3       79.88       89.39     13.97 o 
  -8  10   3       69.19       57.51     14.27 o 
  -7  10   3      837.93      898.80    100.14 o 
  -6  10   3      286.80      291.55     31.18 o 
  -5  10   3       27.59       18.81      9.66 o 
  -4  10   3        4.07        4.25      3.64 o 
  -3  10   3     2640.47     2634.09     49.21 o 
  -2  10   3      658.16      623.30     26.29 o 
  -1  10   3     1961.90     1861.01     42.10 o 
   0  10   3     1106.40     1025.24     20.39 o 
   1  10   3        8.05        9.58      1.97 o 
   2  10   3       24.97       23.44      2.87 o 
   3  10   3      790.58      777.01     26.58 o 
   4  10   3      839.44      779.11     29.49 o 
   5  10   3        3.29        5.55      2.65 o 
   6  10   3        3.46       19.04      7.78 o 
   7  10   3      588.95      566.19     55.28 o 
   8  10   3      383.96      375.50     39.74 o 
  -8  11   3      141.20       77.72     38.56 o 
  -7  11   3        0.18       31.80     12.19 o 
  -6  11   3        7.24       12.11      9.31 o 
  -5  11   3        4.73        8.46      6.86 o 
  -4  11   3       84.83       99.73     30.91 o 
  -3  11   3       75.81       78.52      5.19 o 
  -2  11   3      198.58      187.68      7.36 o 
  -1  11   3      601.85      564.85     20.06 o 
   0  11   3      152.48      146.79      7.52 o 
   1  11   3        0.56        6.27      1.98 o 
   2  11   3       55.48       53.47      3.45 o 
   3  11   3      731.45      706.19     29.99 o 
   4  11   3      178.88      165.14     13.97 o 
   5  11   3     1285.67     1265.89     40.12 o 
   6  11   3        0.16       14.89      8.21 o 
   7  11   3        7.88       21.32      8.58 o 
  -8  12   3       92.41       61.25     21.15 o 
  -7  12   3       90.23       61.09     19.30 o 
  -6  12   3       65.90       90.21     18.24 o 
  -5  12   3       15.78       50.05     30.81 o 
  -4  12   3      323.75      329.00     34.35 o 
  -3  12   3      908.51      938.89     30.95 o 
  -2  12   3      180.15      188.75     10.59 o 
  -1  12   3      436.00      445.18     15.71 o 
   0  12   3        1.17       14.03      4.26 o 
   1  12   3       21.86       28.28      4.29 o 
   2  12   3       27.86       20.51      2.65 o 
   3  12   3      228.31      214.57     12.77 o 
   4  12   3      190.16      183.67     19.68 o 
   5  12   3      328.62      353.36     25.08 o 
   6  12   3       57.50       81.73     14.73 o 
   7  12   3       47.41       49.85     20.42 o 
  -7  13   3        9.54       14.83     10.50 o 
  -6  13   3     1218.62     1120.65     85.54 o 
  -5  13   3      131.16      178.30     28.67 o 
  -4  13   3       13.06       46.64     27.67 o 
  -3  13   3       24.09       21.98      4.11 o 
  -2  13   3     2801.98     2772.76     66.81 o 
  -1  13   3     2257.16     2210.07     68.45 o 
   0  13   3        1.14        5.43      2.16 o 
   1  13   3       78.14       68.53      5.79 o 
   2  13   3     1240.42     1181.50     30.00 o 
   3  13   3      705.79      688.12     23.82 o 
   4  13   3        0.76        3.70      5.07 o 
   5  13   3       56.31       86.03     13.46 o 
   6  13   3        4.96       10.10      9.61 o 
   7  13   3       40.14       40.41     11.47 o 
  -7  14   3      538.08      520.78     53.93 o 
  -6  14   3       61.26       61.15     19.77 o 
  -5  14   3      887.86     1050.43     44.05 o 
  -4  14   3       20.29       19.15      7.46 o 
  -3  14   3     1115.47     1192.46     44.51 o 
  -2  14   3      308.28      311.42     14.68 o 
  -1  14   3      358.10      346.45     29.47 o 
   0  14   3      719.24      727.17     43.86 o 
   1  14   3      134.92      143.87     18.19 o 
   2  14   3      864.81      801.47     32.68 o 
   3  14   3      595.42      661.02     25.98 o 
   4  14   3      423.28      484.84     52.60 o 
   5  14   3       61.87       54.05     16.25 o 
   6  14   3       44.18       23.39      9.79 o 
   7  14   3       94.19       56.13     19.97 o 
  -7  15   3       17.92       21.36      8.86 o 
  -6  15   3      500.92      436.79     33.07 o 
  -5  15   3       14.30       26.97      9.46 o 
  -4  15   3      425.59      457.83     35.56 o 
  -3  15   3        9.26       15.39      6.04 o 
  -2  15   3     1559.65     1497.76     49.04 o 
  -1  15   3     1132.27     1117.48     29.94 o 
   0  15   3      245.60      303.09     19.89 o 
   1  15   3      855.47      789.54     41.40 o 
   2  15   3      528.17      535.19     27.02 o 
   3  15   3     1633.21     1668.74     86.82 o 
   4  15   3       54.67       67.68     11.93 o 
   5  15   3      810.11      882.99     48.71 o 
   6  15   3       15.27       27.64      8.73 o 
  -6  16   3       72.35       82.80     33.47 o 
  -5  16   3      179.91      196.12     23.70 o 
  -4  16   3       73.24       82.84     10.87 o 
  -3  16   3       38.08       37.75      5.22 o 
  -2  16   3      148.23      138.99      9.74 o 
  -1  16   3       91.75      105.03     10.82 o 
   0  16   3      705.67      645.02     18.21 o 
   1  16   3      110.09      142.38     12.52 o 
   2  16   3      324.34      316.69     19.18 o 
   3  16   3       40.42       53.63     18.40 o 
   4  16   3      300.35      308.48     30.38 o 
   5  16   3       15.26       25.04     12.34 o 
   6  16   3      105.36      100.23     16.82 o 
  -6  17   3       13.56       20.44      9.86 o 
  -5  17   3        0.81       27.11     13.39 o 
  -4  17   3      489.20      510.89     56.73 o 
  -3  17   3      234.24      251.72     45.21 o 
  -2  17   3      287.34      264.28     26.65 o 
  -1  17   3      353.37      339.19     18.41 o 
   0  17   3      357.96      354.68     19.41 o 
   1  17   3      196.35      186.91     15.46 o 
   2  17   3       23.89       30.94      4.04 o 
   3  17   3       81.11       85.12     27.57 o 
   4  17   3       40.14       53.73     19.58 o 
   5  17   3       85.72       92.50     17.72 o 
  -6  18   3       12.47       23.45      9.70 o 
  -5  18   3        6.54       40.13     16.84 o 
  -4  18   3      222.29      218.91     25.27 o 
  -3  18   3       91.70       93.27     14.37 o 
  -2  18   3       19.96       21.71      4.85 o 
  -1  18   3        8.45       20.54      5.30 o 
   0  18   3       16.99       29.53      6.40 o 
   1  18   3       11.69       23.41      4.78 o 
   2  18   3        3.13        9.52      8.25 o 
   3  18   3      121.50      115.99     26.91 o 
   4  18   3      107.21      102.33     15.26 o 
   5  18   3       91.38       73.64     32.87 o 
  -5  19   3       56.05       64.18     18.44 o 
  -4  19   3       42.45       63.83     36.04 o 
  -3  19   3        3.96       25.04     16.78 o 
  -2  19   3      414.13      433.95     28.20 o 
  -1  19   3      421.85      409.64     21.40 o 
   0  19   3       23.87       20.42      5.14 o 
   1  19   3       10.22       13.28      3.37 o 
   2  19   3      199.15      223.30     16.71 o 
   3  19   3      259.09      247.60     25.25 o 
   4  19   3       61.91       69.96     13.71 o 
  -4  20   3       56.46       42.01     13.65 o 
  -3  20   3      332.20      287.71     37.22 o 
  -2  20   3      141.01      120.48     23.62 o 
  -1  20   3      234.40      228.81     32.84 o 
   0  20   3      320.11      271.54     23.05 o 
   1  20   3       12.37       26.33      6.69 o 
   2  20   3        9.21        8.31      5.72 o 
   3  20   3      145.25      143.80     20.71 o 
   4  20   3      403.76      430.24     44.44 o 
  -3  21   3        0.66        4.73      5.72 o 
  -2  21   3      523.76      605.11     39.44 o 
  -1  21   3      298.68      301.74     17.26 o 
   0  21   3       26.11       25.11      6.16 o 
   1  21   3       24.58       15.51      5.30 o 
   2  21   3      370.50      439.72     54.27 o 
   3  21   3      299.80      255.42     29.44 o 
  -2  22   3       76.07       87.75     15.71 o 
  -1  22   3      119.98      114.79     22.53 o 
   0  22   3       70.64       85.32     17.30 o 
   1  22   3       29.37       24.15     10.89 o 
   2  22   3       41.27       29.94      8.04 o 
  -9   0   4      101.87      132.60     19.75 o 
  -8   0   4     1826.50     1910.93    124.54 o 
  -7   0   4      824.75      842.33     31.43 o 
  -6   0   4     1061.33     1107.94     64.03 o 
  -5   0   4      395.07      351.70     22.59 o 
  -4   0   4    12872.34    13601.67    140.10 o 
  -3   0   4     2410.53     2207.64     38.66 o 
  -2   0   4     1985.81     2250.76     26.20 o 
  -1   0   4     7797.01     8318.56    106.41 o 
   0   0   4     9789.20     9538.73     97.38 o 
   1   0   4       36.94       17.67      1.85 o 
   2   0   4     1517.00     1530.46     27.24 o 
   3   0   4      144.88       92.15      7.25 o 
   4   0   4      857.91      824.45     30.02 o 
   5   0   4     1498.65     1579.66     89.85 o 
   6   0   4      138.67      116.80     15.09 o 
   7   0   4     1440.47     1557.58     54.18 o 
   8   0   4       73.17       80.33     11.65 o 
  -9   1   4      513.60      545.47     28.89 o 
  -8   1   4      428.92      431.08     21.60 o 
  -7   1   4      221.19      239.45     13.97 o 
  -6   1   4      253.74      260.88     18.19 o 
  -5   1   4     4543.00     4608.48     66.90 o 
  -4   1   4     4524.44     4842.34     80.18 o 
  -3   1   4      892.76      843.07     15.51 o 
  -2   1   4     1134.78     1257.94     26.97 o 
  -1   1   4      172.66      183.62      4.55 o 
   0   1   4     2704.36     2565.92     50.64 o 
   1   1   4     3401.27     3501.09     38.70 o 
   2   1   4    11106.47    11054.27    112.62 o 
   3   1   4      562.56      631.49     13.16 o 
   4   1   4      399.91      386.54     16.96 o 
   5   1   4     2417.27     2459.66     49.08 o 
   6   1   4      429.58      406.09     22.65 o 
   7   1   4        3.54       15.20      3.83 o 
   8   1   4      490.88      463.04     16.66 o 
  -9   2   4      114.06      136.43     13.83 o 
  -8   2   4        4.99       10.83      4.52 o 
  -7   2   4       20.11       37.34      5.24 o 
  -6   2   4      161.12      150.37     10.01 o 
  -5   2   4      137.58      125.14      8.85 o 
  -4   2   4     1549.40     1547.23     29.04 o 
  -3   2   4     2230.52     2255.17     29.47 o 
  -2   2   4      766.67      850.72     13.89 o 
  -1   2   4      438.22      457.79      7.98 o 
   0   2   4      246.26      256.08      4.95 o 
   1   2   4     1736.91     1643.09     30.09 o 
   2   2   4      560.55      573.94     13.14 o 
   3   2   4       47.62       40.83      2.55 o 
   4   2   4      484.66      427.11     21.46 o 
   5   2   4       11.43       17.28      2.95 o 
   6   2   4      148.31      158.25     11.82 o 
   7   2   4      334.07      330.41     17.64 o 
   8   2   4       86.43       68.06      7.40 o 
  -9   3   4      105.42       88.80     28.05 o 
  -8   3   4       22.36       22.93      7.02 o 
  -7   3   4        8.81       11.87      4.61 o 
  -6   3   4      156.95      140.28      9.05 o 
  -5   3   4      110.42      104.59      6.75 o 
  -4   3   4      113.04      127.61      6.72 o 
  -3   3   4      317.69      336.24      8.23 o 
  -2   3   4       15.95       17.78      1.63 o 
  -1   3   4        9.92       15.37      1.26 o 
   0   3   4      116.32      115.60      3.54 o 
   1   3   4      359.71      393.12      7.57 o 
   2   3   4       10.08       11.37      1.36 o 
   3   3   4      237.23      247.65     10.80 o 
   4   3   4       48.65       40.33      3.51 o 
   5   3   4      611.10      616.37     27.93 o 
   6   3   4       23.39       21.95      3.84 o 
   7   3   4        8.23       24.22      6.96 o 
   8   3   4       99.71       79.69      9.72 o 
  -9   4   4       22.06       35.72     21.43 o 
  -8   4   4      822.21      838.91     46.33 o 
  -7   4   4       73.20       72.46      6.62 o 
  -6   4   4      216.76      202.21     10.60 o 
  -5   4   4       34.23       57.59      4.70 o 
  -4   4   4     3910.11     3968.22     89.52 o 
  -3   4   4      558.76      468.31     10.41 o 
  -2   4   4      474.72      497.98     11.80 o 
  -1   4   4        9.98        9.23      1.34 o 
   0   4   4     2975.63     2960.61     20.11 o 
   1   4   4      175.91      255.67      5.20 o 
   2   4   4       97.04      104.06      5.74 o 
   3   4   4      768.75      829.58     19.25 o 
   4   4   4      675.03      633.44     20.30 o 
   5   4   4     2344.86     2301.47     57.83 o 
   6   4   4       55.80       54.42      5.73 o 
   7   4   4      326.14      314.05     19.49 o 
   8   4   4       25.91       21.14     10.93 o 
  -9   5   4     1016.14     1057.71     88.89 o 
  -8   5   4      229.61      231.27     24.57 o 
  -7   5   4      481.27      472.23     22.76 o 
  -6   5   4       34.49       32.30      3.54 o 
  -5   5   4     2033.57     1990.61     68.65 o 
  -4   5   4     1557.46     1575.47     34.63 o 
  -3   5   4     1307.92     1217.98     21.11 o 
  -2   5   4     1701.67     1690.01     19.61 o 
  -1   5   4     1058.05     1044.34     18.79 o 
   0   5   4     2198.21     2109.77     18.98 o 
   1   5   4     8213.40     8334.27    162.26 o 
   2   5   4     6245.92     5793.47     55.70 o 
   3   5   4      236.08      251.82      7.15 o 
   4   5   4      433.17      423.03     15.07 o 
   5   5   4      621.25      600.53     20.05 o 
   6   5   4     1155.85     1136.99     66.75 o 
   7   5   4        0.01       10.21      3.67 o 
   8   5   4      344.25      366.68     52.83 o 
  -9   6   4       86.66       51.61     23.74 o 
  -8   6   4      619.51      622.36     85.54 o 
  -7   6   4      179.26      191.53     13.02 o 
  -6   6   4      387.06      383.52     29.91 o 
  -5   6   4      114.16      122.60      8.87 o 
  -4   6   4     1286.15     1244.12     50.62 o 
  -3   6   4     4150.97     4254.19     39.13 o 
  -2   6   4      339.04      323.89      7.56 o 
  -1   6   4      212.50      224.41      8.51 o 
   0   6   4     4327.97     4294.77     31.21 o 
   1   6   4     2177.28     1869.67     18.06 o 
   2   6   4        1.80        8.59      2.70 o 
   3   6   4      571.27      470.67     12.05 o 
   4   6   4      845.50      814.18     14.87 o 
   5   6   4      818.80      804.04     32.35 o 
   6   6   4       11.91       16.16      4.92 o 
   7   6   4      817.81      894.45     35.07 o 
   8   6   4      204.78      192.39     30.33 o 
  -9   7   4      191.08      258.95     51.32 o 
  -8   7   4       31.45       37.25     16.77 o 
  -7   7   4      118.05      148.98     30.64 o 
  -6   7   4       86.26       75.60     12.90 o 
  -5   7   4      561.80      555.50     23.24 o 
  -4   7   4      162.22      148.69      7.53 o 
  -3   7   4     1680.16     1733.15     47.26 o 
  -2   7   4     1582.81     1558.44     24.27 o 
  -1   7   4     2567.07     2586.22     32.41 o 
   0   7   4     3029.35     3034.85     27.14 o 
   1   7   4      282.09      204.53      6.68 o 
   2   7   4      501.01      353.98     10.98 o 
   3   7   4        3.39       10.40      2.60 o 
   4   7   4      918.62      902.93     25.15 o 
   5   7   4       36.05       26.72      3.52 o 
   6   7   4     1389.90     1519.71     55.53 o 
   7   7   4       54.65       50.94     11.01 o 
   8   7   4      388.21      393.43     31.68 o 
  -9   8   4        0.22       23.97     10.57 o 
  -8   8   4      198.18      174.62     26.37 o 
  -7   8   4      256.03      243.56     29.03 o 
  -6   8   4       34.02       32.16      4.58 o 
  -5   8   4       24.46       27.74      3.51 o 
  -4   8   4      146.31      157.04      8.60 o 
  -3   8   4      627.76      646.45     27.42 o 
  -2   8   4        4.03       12.88      2.14 o 
  -1   8   4      937.38      938.64     13.02 o 
   0   8   4      219.75      185.98      5.35 o 
   1   8   4      761.51      691.83     13.66 o 
   2   8   4       20.92       22.09      2.34 o 
   3   8   4      327.57      288.07     14.48 o 
   4   8   4        3.99        7.85      2.69 o 
   5   8   4       94.79       71.60     14.78 o 
   6   8   4      257.51      236.48     10.97 o 
   7   8   4      260.75      270.03     27.51 o 
   8   8   4       18.17       13.36      6.60 o 
  -8   9   4        0.60       46.67     14.20 o 
  -7   9   4       96.96      116.68     20.15 o 
  -6   9   4      116.01      116.45     10.18 o 
  -5   9   4      660.25      631.22     63.78 o 
  -4   9   4      220.58      190.28     10.17 o 
  -3   9   4       10.42       15.44      2.02 o 
  -2   9   4      359.78      384.32     10.51 o 
  -1   9   4       55.56       63.51      3.50 o 
   0   9   4       11.47       15.14      3.09 o 
   1   9   4      578.20      588.79     14.29 o 
   2   9   4     1185.05     1213.68     19.25 o 
   3   9   4      590.56      602.08     20.54 o 
   4   9   4      753.64      705.18     32.26 o 
   5   9   4       83.24       74.89      6.56 o 
   6   9   4      146.66      132.50     28.37 o 
   7   9   4       38.50       54.12     17.49 o 
   8   9   4       51.02       26.36      9.58 o 
  -8  10   4        0.94       28.71     20.98 o 
  -7  10   4        0.16       19.14     12.38 o 
  -6  10   4      268.29      227.31     22.21 o 
  -5  10   4        1.97        4.12      4.23 o 
  -4  10   4      570.87      547.25     29.09 o 
  -3  10   4     1072.56     1052.66     18.37 o 
  -2  10   4      613.30      629.73     20.21 o 
  -1  10   4       74.46       72.08      3.96 o 
   0  10   4     1515.24     1514.21     30.80 o 
   1  10   4     1256.01     1133.42     23.66 o 
   2  10   4      317.43      293.96     10.58 o 
   3  10   4      989.37      968.49     24.68 o 
   4  10   4       98.89       88.00     13.23 o 
   5  10   4       67.73       72.94     17.14 o 
   6  10   4        0.96       26.52     13.97 o 
   7  10   4      242.76      265.95     27.33 o 
  -8  11   4        6.74       24.95     10.73 o 
  -7  11   4        2.18       21.87     12.09 o 
  -6  11   4      346.76      362.33     27.08 o 
  -5  11   4     1366.58     1153.91    114.41 o 
  -4  11   4      341.41      335.88     23.35 o 
  -3  11   4       87.42       86.05      8.37 o 
  -2  11   4      816.03      805.02     25.53 o 
  -1  11   4     1375.32     1368.33     24.08 o 
   0  11   4      243.98      248.83     10.37 o 
   1  11   4     1042.00      956.57     19.80 o 
   2  11   4     5082.90     4951.49     88.48 o 
   3  11   4      370.90      350.35     15.66 o 
   4  11   4      428.25      503.33     50.47 o 
   5  11   4        9.69       10.69     12.08 o 
   6  11   4     1473.26     1514.25    136.89 o 
   7  11   4       43.99       43.08      9.95 o 
  -8  12   4      129.53      102.41     28.26 o 
  -7  12   4       12.44       28.40     10.56 o 
  -6  12   4      962.17      969.14     41.38 o 
  -5  12   4       39.17       35.45      8.89 o 
  -4  12   4     2199.64     2096.78     52.75 o 
  -3  12   4     1472.75     1421.34     37.64 o 
  -2  12   4      122.61      137.13      7.33 o 
  -1  12   4      149.81      153.78      9.51 o 
   0  12   4     3234.07     3030.91     72.44 o 
   1  12   4     4266.11     4003.73    105.40 o 
   2  12   4        7.74       12.28      2.13 o 
   3  12   4      275.15      259.07     11.83 o 
   4  12   4       18.43       35.47      4.92 o 
   5  12   4      132.61      143.41     36.82 o 
   6  12   4      229.01      319.44     35.98 o 
   7  12   4      851.29      901.93     56.93 o 
  -7  13   4      155.96      164.20     60.43 o 
  -6  13   4       32.20       39.79      9.77 o 
  -5  13   4      899.23      888.98    100.05 o 
  -4  13   4       34.27       35.70      5.99 o 
  -3  13   4     1264.45     1296.86     32.39 o 
  -2  13   4      441.08      425.53     16.74 o 
  -1  13   4      490.43      494.82     20.82 o 
   0  13   4      297.00      335.15     16.85 o 
   1  13   4      751.21      651.49     23.46 o 
   2  13   4      956.36      937.00     25.20 o 
   3  13   4      252.54      274.99     23.64 o 
   4  13   4     1015.81     1052.64     38.40 o 
   5  13   4       89.02      143.46     17.45 o 
   6  13   4      315.96      288.17     28.73 o 
   7  13   4       19.82       25.85     23.01 o 
  -7  14   4       16.66       26.98     18.21 o 
  -6  14   4        9.78       25.90     10.79 o 
  -5  14   4       22.61       35.79     25.81 o 
  -4  14   4       81.60       64.48     10.72 o 
  -3  14   4      105.56       92.90      8.51 o 
  -2  14   4      124.41      115.82     12.46 o 
  -1  14   4       82.84       62.99      9.40 o 
   0  14   4      300.89      290.32     21.68 o 
   1  14   4       36.65       45.68      6.03 o 
   2  14   4       38.59       28.33      5.81 o 
   3  14   4       21.61       39.39      9.49 o 
   4  14   4       78.62       56.40     12.24 o 
   5  14   4       55.25       61.61     12.75 o 
   6  14   4       51.97       65.39     14.48 o 
  -7  15   4      103.35       82.72     21.81 o 
  -6  15   4       73.85       75.13     15.64 o 
  -5  15   4        0.93       13.32      7.45 o 
  -4  15   4       73.31       70.56     31.69 o 
  -3  15   4        1.75        7.91      3.34 o 
  -2  15   4      144.00      161.42     14.67 o 
  -1  15   4       72.67       81.33      8.54 o 
   0  15   4       49.68       55.14      6.99 o 
   1  15   4       15.56       12.28      5.40 o 
   2  15   4      868.10      822.94     39.11 o 
   3  15   4      249.00      238.07     27.38 o 
   4  15   4        4.74        4.88      9.00 o 
   5  15   4        2.05       13.56      7.59 o 
   6  15   4       76.49       78.69     24.11 o 
  -6  16   4      354.29      450.52     71.11 o 
  -5  16   4       26.90       53.73     40.48 o 
  -4  16   4      503.38      516.58     65.13 o 
  -3  16   4       47.94       65.77      6.33 o 
  -2  16   4       18.82       19.13      3.82 o 
  -1  16   4       63.68       64.61      6.57 o 
   0  16   4      903.53      915.84     26.22 o 
   1  16   4     1548.48     1597.74     76.55 o 
   2  16   4       36.58       45.48      6.27 o 
   3  16   4       42.50       48.14      8.40 o 
   4  16   4        0.14        4.44     19.94 o 
   5  16   4      115.88      121.80     17.44 o 
   6  16   4        0.87       10.17      7.49 o 
  -6  17   4       42.26       49.80     22.85 o 
  -5  17   4     1576.96     1803.01     61.73 o 
  -4  17   4      177.21      231.14     26.79 o 
  -3  17   4      582.80      642.56     34.74 o 
  -2  17   4      111.50      117.77     11.27 o 
  -1  17   4      246.33      207.13     14.68 o 
   0  17   4      144.35      172.40     16.19 o 
   1  17   4      784.19      805.98     59.50 o 
   2  17   4     1518.37     1647.26     47.23 o 
   3  17   4      107.23      103.19     14.43 o 
   4  17   4      140.36      179.17     43.73 o 
   5  17   4      342.79      346.49     32.15 o 
  -5  18   4        2.60        8.24      5.90 o 
  -4  18   4      810.26      899.17     56.04 o 
  -3  18   4      323.55      378.84     33.12 o 
  -2  18   4       83.68      102.97     19.25 o 
  -1  18   4       12.30       10.88      4.41 o 
   0  18   4      340.44      360.73     17.56 o 
   1  18   4      617.73      574.33     41.21 o 
   2  18   4       20.30       10.85      3.75 o 
   3  18   4      147.89      169.46     15.61 o 
   4  18   4        9.07       27.97      9.21 o 
   5  18   4      126.97      157.32     24.58 o 
  -5  19   4      343.21      307.22     36.53 o 
  -4  19   4      142.70      160.83     41.86 o 
  -3  19   4      205.80      243.84     23.85 o 
  -2  19   4       22.16       19.93      4.90 o 
  -1  19   4      229.95      244.18     14.88 o 
   0  19   4      132.34      114.36     12.74 o 
   1  19   4      306.71      272.66     31.85 o 
   2  19   4      161.07      120.16     17.29 o 
   3  19   4      112.77       89.27     13.91 o 
   4  19   4      116.84      111.25     16.07 o 
  -4  20   4        1.07       15.38      8.41 o 
  -3  20   4       15.14       27.10      7.99 o 
  -2  20   4       26.06       31.05     10.14 o 
  -1  20   4       69.05       59.94     14.12 o 
   0  20   4        2.84        4.68      3.04 o 
   1  20   4       15.08       20.11      7.22 o 
   2  20   4       94.52       94.56     22.82 o 
   3  20   4      103.34      128.94     19.69 o 
  -3  21   4        9.59       32.44      8.57 o 
  -2  21   4        0.08       14.85      7.76 o 
  -1  21   4        0.57       11.68      3.78 o 
   0  21   4       17.52       21.36      4.78 o 
   1  21   4      257.56      241.89     22.69 o 
   2  21   4       59.33       36.48      9.12 o 
   3  21   4        0.18        7.22      5.18 o 
  -2  22   4        5.89        4.48      8.66 o 
  -1  22   4       17.60       20.86      9.81 o 
   0  22   4      384.88      414.99     22.37 o 
   1  22   4      209.60      208.19     22.31 o 
  -9   1   5        3.53       18.53      5.27 o 
  -8   1   5      532.88      521.60     20.62 o 
  -7   1   5        4.20       11.88      4.85 o 
  -6   1   5      883.74      869.38     28.58 o 
  -5   1   5     1161.89     1121.46     21.87 o 
  -4   1   5      621.18      630.76     13.19 o 
  -3   1   5      423.52      414.77     11.76 o 
  -2   1   5      810.12      762.17     12.46 o 
  -1   1   5      348.84      281.77      7.24 o 
   0   1   5        0.40       10.42      2.03 o 
   1   1   5      663.41      672.64     11.30 o 
   2   1   5       27.07       20.24      1.80 o 
   3   1   5      239.31      161.62      6.44 o 
   4   1   5       14.38       30.78      4.59 o 
   5   1   5      462.86      448.42     24.06 o 
   6   1   5      192.25      172.88     12.33 o 
   7   1   5       14.98       22.70      6.59 o 
   8   1   5        2.17       10.67      2.63 o 
  -9   2   5       16.28       23.60      6.91 o 
  -8   2   5      216.95      180.91     15.40 o 
  -7   2   5     1222.95     1192.15     42.65 o 
  -6   2   5     1964.27     1926.77     81.06 o 
  -5   2   5      102.83      105.36      7.82 o 
  -4   2   5     2678.84     2760.04     37.58 o 
  -3   2   5     2366.92     2283.85     35.87 o 
  -2   2   5     1631.05     1614.89     14.99 o 
  -1   2   5     1463.77     1723.20     17.09 o 
   0   2   5     5652.46     5696.04     57.89 o 
   1   2   5      317.85      349.87      8.04 o 
   2   2   5      154.32      253.02      7.43 o 
   3   2   5      482.30      456.03     11.60 o 
   4   2   5     6529.77     6267.99    184.11 o 
   5   2   5        9.57       12.08      3.20 o 
   6   2   5      622.33      588.89     22.15 o 
   7   2   5      225.99      206.23     18.99 o 
   8   2   5      620.13      556.04     25.34 o 
  -9   3   5       10.81       12.96      9.08 o 
  -8   3   5     1684.59     1726.34     55.81 o 
  -7   3   5      397.29      369.42     19.21 o 
  -6   3   5     1473.77     1465.56     40.70 o 
  -5   3   5     1765.98     1808.48     30.36 o 
  -4   3   5     1619.24     1685.15     44.02 o 
  -3   3   5      725.37      675.84     13.19 o 
  -2   3   5     5899.00     6126.09     50.72 o 
  -1   3   5     7048.79     6794.87     53.16 o 
   0   3   5      272.83      280.33      7.95 o 
   1   3   5     4698.23     4720.56     38.35 o 
   2   3   5      161.50      126.66      7.04 o 
   3   3   5     4453.28     4123.10     92.08 o 
   4   3   5      270.50      253.18      9.50 o 
   5   3   5      942.59      939.18     29.21 o 
   6   3   5       75.07       88.15      7.94 o 
   7   3   5      160.95      153.83     18.53 o 
   8   3   5        6.71       14.73      4.03 o 
  -9   4   5       19.58       39.47     28.79 o 
  -8   4   5        4.88       10.96      4.60 o 
  -7   4   5     1991.72     2078.02     65.88 o 
  -6   4   5     1175.90     1151.31     32.07 o 
  -5   4   5      140.87      147.79      7.63 o 
  -4   4   5     2147.58     2147.69     35.25 o 
  -3   4   5     1530.12     1461.75     26.74 o 
  -2   4   5      537.06      491.34     11.84 o 
  -1   4   5     3003.70     3019.78     54.15 o 
   0   4   5     4731.38     4629.86     70.68 o 
   1   4   5       14.00       13.60      3.11 o 
   2   4   5      302.14      347.85      7.50 o 
   3   4   5     4134.54     4251.65     67.53 o 
   4   4   5     1688.86     1680.59     35.06 o 
   5   4   5        7.51       14.48      4.84 o 
   6   4   5       66.29       51.68      6.65 o 
   7   4   5        2.21       11.84      4.15 o 
   8   4   5      448.66      432.01     69.96 o 
  -9   5   5        1.69        4.92      7.67 o 
  -8   5   5       73.61       83.08     11.74 o 
  -7   5   5      182.79      172.59     24.15 o 
  -6   5   5      337.67      310.13     14.62 o 
  -5   5   5      105.17      122.06      7.14 o 
  -4   5   5      579.74      571.34     20.64 o 
  -3   5   5      964.25     1004.03     23.35 o 
  -2   5   5      592.73      539.87     13.12 o 
  -1   5   5     2664.47     2752.13     21.37 o 
   0   5   5      260.61      288.49      7.55 o 
   1   5   5        2.17       15.25      2.46 o 
   2   5   5      187.04      160.67      4.91 o 
   3   5   5     1807.13     1738.32     26.54 o 
   4   5   5        8.74       11.41      2.35 o 
   5   5   5      148.09      156.24     11.95 o 
   6   5   5       20.60       31.20      6.97 o 
   7   5   5       22.65       20.67      4.71 o 
   8   5   5       14.25        2.62      5.41 o 
  -9   6   5        2.70       18.81     10.27 o 
  -8   6   5       20.65       15.74      5.78 o 
  -7   6   5        2.71       12.48      3.42 o 
  -6   6   5        0.00        7.88      1.72 o 
  -5   6   5       30.44       48.09      3.91 o 
  -4   6   5        0.84        7.60      3.10 o 
  -3   6   5        0.76       13.11      1.96 o 
  -2   6   5      426.86      476.63     11.19 o 
  -1   6   5      520.09      562.19     14.57 o 
   0   6   5       11.43       14.31      2.53 o 
   1   6   5      602.92      650.22     12.65 o 
   2   6   5     1004.83     1006.78     25.22 o 
   3   6   5      347.88      339.18     14.03 o 
   4   6   5      480.53      407.28     16.08 o 
   5   6   5        0.70       11.22      2.77 o 
   6   6   5      394.12      324.77     24.42 o 
   7   6   5        0.04       14.66      4.38 o 
   8   6   5        1.63       13.96      8.39 o 
  -9   7   5       28.52       56.63     18.09 o 
  -8   7   5      468.68      434.78     34.39 o 
  -7   7   5       47.85       62.60      8.90 o 
  -6   7   5      701.65      665.82     15.12 o 
  -5   7   5      181.20      149.83      7.60 o 
  -4   7   5        3.01        6.80      1.19 o 
  -3   7   5       36.11       28.26      2.38 o 
  -2   7   5     1787.69     1687.53     22.41 o 
  -1   7   5     3952.63     3776.31     63.33 o 
   0   7   5      187.02      212.97      8.51 o 
   1   7   5      542.13      611.28     13.02 o 
   2   7   5      539.90      485.54     12.11 o 
   3   7   5     1556.31     1455.31     22.67 o 
   4   7   5      177.41      183.27     11.36 o 
   5   7   5      843.02      737.03     31.04 o 
   6   7   5      111.36      111.92     12.37 o 
   7   7   5      105.07      101.15     16.53 o 
   8   7   5       27.37       47.62     13.95 o 
  -8   8   5        3.93       11.12     10.25 o 
  -7   8   5     1673.66     1573.13     71.21 o 
  -6   8   5     1025.12     1026.28     33.83 o 
  -5   8   5       21.68       32.03      4.23 o 
  -4   8   5       16.76       13.27      2.99 o 
  -3   8   5     1830.09     1770.16     31.02 o 
  -2   8   5     2573.21     2530.37     33.20 o 
  -1   8   5     5395.88     5635.96     97.39 o 
   0   8   5     3902.09     3712.21     81.75 o 
   1   8   5      612.03      641.82     17.95 o 
   2   8   5       49.70       29.29      3.19 o 
   3   8   5     3465.49     3490.66     68.75 o 
   4   8   5      842.46      783.78     20.21 o 
   5   8   5       81.59       65.09      6.72 o 
   6   8   5        2.75       17.69      9.26 o 
   7   8   5        0.02       10.98      8.56 o 
   8   8   5      307.77      343.44     36.28 o 
  -8   9   5      794.08      913.04     46.70 o 
  -7   9   5      107.02       96.89     34.89 o 
  -6   9   5     1680.58     1766.04     57.07 o 
  -5   9   5      292.49      261.93     37.28 o 
  -4   9   5      201.56      186.27     11.81 o 
  -3   9   5       43.94       42.30      4.24 o 
  -2   9   5     6137.44     6154.08     76.93 o 
  -1   9   5     7573.98     7820.35    134.44 o 
   0   9   5       39.28       39.55      3.39 o 
   1   9   5       95.51       72.70      3.83 o 
   2   9   5      691.89      656.67     21.84 o 
   3   9   5     2565.75     2524.96     62.82 o 
   4   9   5        0.13        4.92      2.99 o 
   5   9   5     1192.28     1282.19     58.12 o 
   6   9   5      297.68      308.17     20.49 o 
   7   9   5       46.75       64.59     22.30 o 
  -8  10   5       12.79       29.78      9.61 o 
  -7  10   5     1299.52     1210.81     49.65 o 
  -6  10   5      860.84      991.50     49.04 o 
  -5  10   5      166.58      180.75     16.74 o 
  -4  10   5      153.67      136.31      9.36 o 
  -3  10   5      320.17      337.82     12.70 o 
  -2  10   5      684.54      649.33     21.43 o 
  -1  10   5     2249.52     2369.07     44.78 o 
   0  10   5     3677.19     3612.15     73.13 o 
   1  10   5      314.99      330.74     12.54 o 
   2  10   5      155.16      148.57      7.01 o 
   3  10   5      516.20      465.89     17.09 o 
   4  10   5     1264.43     1177.25     42.25 o 
   5  10   5      117.49      123.42     11.79 o 
   6  10   5      170.82      170.92     25.17 o 
   7  10   5       21.17       26.89      8.58 o 
  -8  11   5      248.50      322.96    102.28 o 
  -7  11   5      207.99      234.63     28.48 o 
  -6  11   5        0.91        7.95     20.83 o 
  -5  11   5        0.56        5.19      5.37 o 
  -4  11   5      757.49      742.11     24.58 o 
  -3  11   5      656.07      680.74     26.63 o 
  -2  11   5       77.84       83.22      5.27 o 
  -1  11   5      476.66      441.60     18.09 o 
   0  11   5        3.72       16.46      2.95 o 
   1  11   5      111.29      113.31      9.84 o 
   2  11   5       56.76       58.09      4.06 o 
   3  11   5       15.93       10.98      2.12 o 
   4  11   5       34.91       26.62      4.25 o 
   5  11   5       24.78       30.32     10.86 o 
   6  11   5       16.03       39.74     16.19 o 
   7  11   5       46.24       53.15     23.02 o 
  -8  12   5       45.30       43.92     14.84 o 
  -7  12   5        0.12       10.12      7.87 o 
  -6  12   5       25.68       40.32     11.45 o 
  -5  12   5       35.26       39.90     10.56 o 
  -4  12   5        2.84        9.23      3.50 o 
  -3  12   5      218.13      186.81      9.37 o 
  -2  12   5      808.14      788.08     26.66 o 
  -1  12   5      119.33      125.28     13.25 o 
   0  12   5        1.63       10.36      2.48 o 
   1  12   5       86.90       90.69      6.20 o 
   2  12   5       69.18       51.72      4.24 o 
   3  12   5      647.26      584.05     27.43 o 
   4  12   5       21.84       18.02      4.12 o 
   5  12   5        0.80        5.40      7.26 o 
   6  12   5       34.22       45.70     19.50 o 
   7  12   5        3.91       21.07     14.60 o 
  -7  13   5        2.34       17.94      8.62 o 
  -6  13   5      309.35      344.21     37.15 o 
  -5  13   5       34.16       57.44     13.42 o 
  -4  13   5       44.23       52.13     16.01 o 
  -3  13   5      600.64      578.24     18.12 o 
  -2  13   5     2778.49     2590.16     79.55 o 
  -1  13   5      696.70      680.62     28.06 o 
   0  13   5      102.63      111.66      8.80 o 
   1  13   5        1.36       10.23      2.97 o 
   2  13   5      312.66      275.69     14.61 o 
   3  13   5     1964.20     1932.14     64.14 o 
   4  13   5       55.33       43.14     12.02 o 
   5  13   5      115.10      136.31     19.25 o 
   6  13   5       84.35       88.59     14.71 o 
  -7  14   5      391.23      282.35     34.88 o 
  -6  14   5      637.02      722.00     49.40 o 
  -5  14   5      325.57      274.06     52.94 o 
  -4  14   5       67.57       56.03      7.42 o 
  -3  14   5      348.40      341.59     28.20 o 
  -2  14   5       81.57       73.44     11.67 o 
  -1  14   5     2220.75     2239.74     69.00 o 
   0  14   5     1441.59     1503.81     72.26 o 
   1  14   5       34.56       40.99      8.92 o 
   2  14   5      758.47      724.50     35.09 o 
   3  14   5      169.30      150.89     13.80 o 
   4  14   5     1144.88     1232.67     36.34 o 
   5  14   5       81.54      105.58     17.85 o 
   6  14   5      193.92      227.36     25.59 o 
  -7  15   5       50.10       48.66     19.09 o 
  -6  15   5      251.43      203.78     26.34 o 
  -5  15   5      377.10      398.04     52.71 o 
  -4  15   5      897.23      957.45     74.59 o 
  -3  15   5      614.94      664.14     26.92 o 
  -2  15   5      698.61      688.44     26.13 o 
  -1  15   5     1409.38     1489.34     87.58 o 
   0  15   5        1.14        6.93      3.19 o 
   1  15   5      210.40      192.62     15.62 o 
   2  15   5      533.97      574.60     26.94 o 
   3  15   5      982.84     1000.34     51.48 o 
   4  15   5       44.08       50.41     11.94 o 
   5  15   5      640.12      653.14     63.57 o 
   6  15   5       66.31       62.67     19.49 o 
  -6  16   5       56.13       55.73     17.74 o 
  -5  16   5      135.19      152.68     37.53 o 
  -4  16   5      140.72      110.41     20.96 o 
  -3  16   5      199.34      206.49     20.99 o 
  -2  16   5        1.89       19.97     11.94 o 
  -1  16   5       72.91       71.08      8.43 o 
   0  16   5       79.79       82.17      7.43 o 
   1  16   5       40.42       59.89      5.89 o 
   2  16   5      633.61      650.36     38.85 o 
   3  16   5        6.20       18.17     12.66 o 
   4  16   5      616.80      605.09     35.56 o 
   5  16   5        0.40       26.63      8.05 o 
  -6  17   5       14.46       28.26     11.41 o 
  -5  17   5       67.86       51.36     11.83 o 
  -4  17   5      112.92       77.64     23.25 o 
  -3  17   5      474.94      466.96     29.66 o 
  -2  17   5       18.65       14.54      4.28 o 
  -1  17   5       26.96       19.69      3.48 o 
   0  17   5      483.79      474.81     27.58 o 
   1  17   5      509.86      463.79     33.03 o 
   2  17   5       15.62       12.95      3.86 o 
   3  17   5        0.46        8.17      6.34 o 
   4  17   5       18.28       20.05      7.07 o 
   5  17   5       37.36       21.13     11.15 o 
  -5  18   5        0.06       14.89      7.48 o 
  -4  18   5       68.20       53.98     13.05 o 
  -3  18   5       45.93       61.26     27.01 o 
  -2  18   5        4.12       10.65      4.93 o 
  -1  18   5      175.96      142.08     13.96 o 
   0  18   5      112.56      132.89     13.35 o 
   1  18   5       53.62       52.08      6.31 o 
   2  18   5        5.15       15.78      4.09 o 
   3  18   5        7.95       11.37     14.98 o 
   4  18   5       37.47       38.95      9.51 o 
  -5  19   5      175.90      179.80     25.75 o 
  -4  19   5        6.72       22.95     18.46 o 
  -3  19   5       19.97       32.56      9.22 o 
  -2  19   5      558.12      562.47     31.34 o 
  -1  19   5     1100.74     1129.92     31.22 o 
   0  19   5      100.14       89.83     10.51 o 
   1  19   5        1.75       14.62      4.87 o 
   2  19   5      160.41      126.82     14.17 o 
   3  19   5       53.88       58.55     12.63 o 
   4  19   5       44.72       31.07     13.67 o 
  -4  20   5       42.98       53.88     16.55 o 
  -3  20   5      192.64      162.49     26.21 o 
  -2  20   5      107.49      139.33     22.54 o 
  -1  20   5       78.35       62.19      8.23 o 
   0  20   5      291.48      304.01     22.26 o 
   1  20   5        0.20        6.83      3.31 o 
   2  20   5      235.21      239.62     26.57 o 
   3  20   5       50.03       84.05     13.11 o 
  -3  21   5      126.09      101.43     21.92 o 
  -2  21   5      230.35      199.73     26.13 o 
  -1  21   5      552.14      534.88     44.73 o 
   0  21   5        2.73       13.19      4.34 o 
   1  21   5       66.98       44.63     14.01 o 
   2  21   5       61.69       80.81     16.12 o 
  -1  22   5       88.23       75.04     16.22 o 
   0  22   5      179.27      145.28     19.74 o 
  -9   0   6      406.11      350.65     26.98 o 
  -8   0   6      267.90      284.43     24.76 o 
  -7   0   6      530.39      566.90     42.12 o 
  -6   0   6        2.23       15.93      5.04 o 
  -5   0   6       87.07      101.42     12.57 o 
  -4   0   6    11015.18    11017.04    190.37 o 
  -3   0   6    26983.43    28699.02   1096.59 o 
  -2   0   6     2376.75     2474.62     44.65 o 
  -1   0   6      206.38      181.64      8.19 o 
   0   0   6     1578.20     1481.47     35.37 o 
   1   0   6    10279.36    10066.36    289.66 o 
   2   0   6     1656.72     1676.24     43.15 o 
   3   0   6     1893.52     1843.83     43.98 o 
   4   0   6      135.71      169.26     12.48 o 
   5   0   6      524.59      508.22     52.17 o 
   6   0   6     1151.67     1052.94     41.83 o 
   7   0   6     1083.46     1113.87     40.86 o 
   8   0   6      479.69      441.79     29.15 o 
  -9   1   6      652.55      649.57     33.16 o 
  -8   1   6      712.15      741.96     26.04 o 
  -7   1   6      687.68      713.62     21.41 o 
  -6   1   6      559.20      599.90     31.96 o 
  -5   1   6     2703.22     2631.72     48.82 o 
  -4   1   6    12840.03    12773.05    484.19 o 
  -3   1   6     3252.48     3248.90     70.91 o 
  -2   1   6      803.22      695.51     11.09 o 
  -1   1   6     1825.50     1954.75     19.12 o 
   0   1   6     2418.90     2322.99     39.56 o 
   1   1   6     1497.43     1508.16     19.15 o 
   2   1   6     1334.61     1172.88     12.48 o 
   3   1   6      920.57      883.85     26.45 o 
   4   1   6      212.04      181.44      9.72 o 
   5   1   6       59.88       60.71      6.35 o 
   6   1   6      433.72      410.44     23.13 o 
   7   1   6      148.39      118.21     12.65 o 
   8   1   6       75.27       74.16     15.19 o 
  -9   2   6       40.25       31.86     13.71 o 
  -8   2   6       56.14       57.61     15.61 o 
  -7   2   6      183.51      176.95     12.04 o 
  -6   2   6       36.16       45.20      5.24 o 
  -5   2   6      533.95      502.68     18.52 o 
  -4   2   6      579.35      543.01     17.70 o 
  -3   2   6     4473.19     4558.18     75.33 o 
  -2   2   6        0.25       15.83      2.36 o 
  -1   2   6       21.01       17.04      3.31 o 
   0   2   6      658.24      713.08     13.47 o 
   1   2   6     1782.85     1629.84     19.51 o 
   2   2   6      231.57      239.90     10.19 o 
   3   2   6     1647.70     1586.62     38.50 o 
   4   2   6       59.88       54.93      5.20 o 
   5   2   6       73.47       86.75      7.50 o 
   6   2   6       95.70       83.14      8.25 o 
   7   2   6      230.38      210.51     12.40 o 
   8   2   6       38.35       46.92     10.10 o 
  -9   3   6       11.46       15.97      9.42 o 
  -8   3   6        0.50       14.12      7.49 o 
  -7   3   6      189.71      176.64     13.19 o 
  -6   3   6      384.05      370.74     20.76 o 
  -5   3   6      162.30      135.24      8.48 o 
  -4   3   6       27.57       22.02      5.23 o 
  -3   3   6      897.62      950.82     20.82 o 
  -2   3   6     1379.31     1483.15     26.73 o 
  -1   3   6     1235.06     1260.22     14.96 o 
   0   3   6       13.16       21.09      1.78 o 
   1   3   6      997.95      946.99     14.59 o 
   2   3   6     1120.82     1141.09     27.38 o 
   3   3   6      536.44      569.20     23.44 o 
   4   3   6      312.39      269.89     15.15 o 
   5   3   6        8.13       27.25      6.37 o 
   6   3   6      128.33      104.01      9.80 o 
   7   3   6       48.12       44.42      6.70 o 
   8   3   6       14.47       22.22      5.11 o 
  -9   4   6       54.48       49.40     15.37 o 
  -8   4   6      293.16      280.42     19.06 o 
  -7   4   6      226.59      240.30     17.90 o 
  -6   4   6       41.46       48.72      4.94 o 
  -5   4   6       91.76       80.13      5.14 o 
  -4   4   6     2186.04     2046.36     31.18 o 
  -3   4   6     3392.56     3606.15     33.40 o 
  -2   4   6     1149.80     1112.85     20.77 o 
  -1   4   6      605.93      608.63     12.63 o 
   0   4   6       51.69       35.09      2.93 o 
   1   4   6     3244.57     2964.82     28.15 o 
   2   4   6       13.94       16.06      2.38 o 
   3   4   6      318.59      266.26     11.21 o 
   4   4   6       13.12       18.07      3.30 o 
   5   4   6      330.86      315.15     20.93 o 
   6   4   6       88.90       75.33      9.24 o 
   7   4   6      238.51      215.54     20.75 o 
   8   4   6       93.53       89.39     13.34 o 
  -9   5   6      485.79      545.89     39.08 o 
  -8   5   6      899.83      919.71     30.25 o 
  -7   5   6      506.13      452.53     22.01 o 
  -6   5   6      219.10      232.04     27.60 o 
  -5   5   6     1675.20     1642.62     54.85 o 
  -4   5   6     2784.79     2864.81     53.53 o 
  -3   5   6      357.23      366.26      9.89 o 
  -2   5   6     1492.33     1267.76     23.21 o 
  -1   5   6      602.43      730.06     14.07 o 
   0   5   6     3257.84     3115.16     32.51 o 
   1   5   6      471.66      462.85     10.99 o 
   2   5   6     1936.56     1675.42     30.52 o 
   3   5   6      824.51      823.64     33.18 o 
   4   5   6       31.62       44.36      8.96 o 
   5   5   6      185.25      188.92     22.23 o 
   6   5   6     1158.59     1225.96     38.71 o 
   7   5   6      484.44      486.43     25.56 o 
   8   5   6       31.21       56.12     17.09 o 
  -9   6   6      187.09      163.58     26.45 o 
  -8   6   6      252.29      260.74     32.00 o 
  -7   6   6     1073.14     1149.58     35.33 o 
  -6   6   6      105.66      101.44      8.23 o 
  -5   6   6      309.00      312.48     11.71 o 
  -4   6   6     2470.97     2442.12     81.52 o 
  -3   6   6     6119.89     5885.62    104.65 o 
  -2   6   6      103.45      135.67      8.09 o 
  -1   6   6     3805.56     3643.46     41.31 o 
   0   6   6     1397.89     1423.13     17.91 o 
   1   6   6     9059.82     9134.51    203.25 o 
   2   6   6      279.18      295.21     10.62 o 
   3   6   6     1718.66     1703.38     42.00 o 
   4   6   6       58.55       54.52      5.00 o 
   5   6   6      435.09      377.68     27.80 o 
   6   6   6       39.82       44.40      6.63 o 
   7   6   6     1365.26     1518.01     42.35 o 
   8   6   6      175.93      153.69     17.69 o 
  -9   7   6      240.18      227.88     25.48 o 
  -8   7   6      416.07      414.73     72.34 o 
  -7   7   6      548.86      509.15     50.22 o 
  -6   7   6      355.35      349.53     25.25 o 
  -5   7   6      265.72      270.80     12.64 o 
  -4   7   6      905.93      922.96     32.51 o 
  -3   7   6       18.31       31.51      5.02 o 
  -2   7   6     3595.35     3674.03     94.18 o 
  -1   7   6        6.70       17.41      2.78 o 
   0   7   6     6084.49     6247.78    170.05 o 
   1   7   6       51.81       68.59      5.23 o 
   2   7   6     3136.96     2989.07     50.11 o 
   3   7   6       16.36       29.87      3.14 o 
   4   7   6     1878.49     1814.61     53.59 o 
   5   7   6        0.08       12.60      4.32 o 
   6   7   6      163.35      190.67     21.16 o 
   7   7   6       95.85      118.55     20.53 o 
  -8   8   6       56.05       49.64     31.04 o 
  -7   8   6      435.87      447.60     22.62 o 
  -6   8   6       17.76       20.73      5.33 o 
  -5   8   6      269.59      260.06     15.20 o 
  -4   8   6        1.31       11.74      3.57 o 
  -3   8   6      207.90      186.79      7.24 o 
  -2   8   6       30.70       32.02      3.60 o 
  -1   8   6       83.89       69.62      3.64 o 
   0   8   6      930.21      935.07     21.97 o 
   1   8   6      657.20      669.27     16.36 o 
   2   8   6        9.45       12.97      3.21 o 
   3   8   6      365.91      303.57     11.81 o 
   4   8   6       13.52       13.10      3.09 o 
   5   8   6      187.60      217.26     23.20 o 
   6   8   6       23.04       26.24      5.87 o 
   7   8   6      202.91      202.57     23.01 o 
  -8   9   6        0.65       19.74      8.19 o 
  -7   9   6        0.20       17.08      6.52 o 
  -6   9   6       30.67       47.16      6.12 o 
  -5   9   6       10.70       12.42      5.91 o 
  -4   9   6       32.58       48.17      4.31 o 
  -3   9   6      714.35      762.18     26.06 o 
  -2   9   6      174.12      179.97      7.05 o 
  -1   9   6       35.98       44.26      4.20 o 
   0   9   6     1002.58     1010.86     36.55 o 
   1   9   6      496.40      518.54     23.42 o 
   2   9   6      508.81      473.44     16.05 o 
   3   9   6       48.36       53.91      3.91 o 
   4   9   6        5.13       16.49      3.29 o 
   5   9   6       21.31       34.58      9.27 o 
   6   9   6      106.55       86.35     10.84 o 
   7   9   6       39.32       15.26      7.50 o 
  -8  10   6       31.64       30.98     10.02 o 
  -7  10   6       19.49       23.54     26.27 o 
  -6  10   6        0.76        7.29      2.36 o 
  -5  10   6        0.74        9.14      3.20 o 
  -4  10   6     1034.87      971.06     24.61 o 
  -3  10   6     2313.42     2224.77     49.01 o 
  -2  10   6      165.60      140.05      7.70 o 
  -1  10   6      147.86      158.23      7.52 o 
   0  10   6     1436.67     1405.52     32.23 o 
   1  10   6     2155.57     2046.65     64.51 o 
   2  10   6        0.77        2.06      2.21 o 
   3  10   6      731.26      699.57     34.18 o 
   4  10   6        6.50       11.40      3.89 o 
   5  10   6        9.27       13.80      6.83 o 
   6  10   6       48.04       59.60     14.42 o 
   7  10   6      703.77      751.54     65.03 o 
  -8  11   6      421.45      455.38     41.08 o 
  -7  11   6        4.54       26.59     11.87 o 
  -6  11   6       73.63       61.77     17.23 o 
  -5  11   6      968.16      984.43     77.10 o 
  -4  11   6      320.07      265.77     13.03 o 
  -3  11   6      193.65      180.01     12.44 o 
  -2  11   6     2167.85     2027.38     56.55 o 
  -1  11   6       75.20       72.95      7.45 o 
   0  11   6     1253.87     1290.80     28.24 o 
   1  11   6      372.60      335.99     18.10 o 
   2  11   6     4431.15     4401.94    116.06 o 
   3  11   6       26.18       40.35      4.19 o 
   4  11   6      414.52      393.59     25.68 o 
   5  11   6       17.68       28.64     11.09 o 
   6  11   6      537.66      480.25     70.29 o 
   7  11   6       35.37       39.98     13.14 o 
  -8  12   6       53.49       49.53     18.46 o 
  -7  12   6      286.35      264.74     40.92 o 
  -6  12   6      103.61      128.91     17.80 o 
  -5  12   6      310.98      342.46     14.71 o 
  -4  12   6      266.36      241.61     29.19 o 
  -3  12   6     1082.57     1044.80     46.74 o 
  -2  12   6       25.43       20.84      4.21 o 
  -1  12   6       50.71       51.86      4.80 o 
   0  12   6     2254.20     2360.65     54.53 o 
   1  12   6     1987.15     1970.27     72.71 o 
   2  12   6       16.57       29.32      3.89 o 
   3  12   6     1951.04     2046.61     46.09 o 
   4  12   6       21.55       25.59      9.74 o 
   5  12   6      592.69      650.31     62.16 o 
   6  12   6        1.58       13.15      5.23 o 
  -7  13   6        0.74        6.10     20.69 o 
  -6  13   6       63.17       94.93     21.15 o 
  -5  13   6     1020.41      996.60     41.17 o 
  -4  13   6     1577.66     1634.24     53.54 o 
  -3  13   6      482.82      505.23     22.17 o 
  -2  13   6     1149.40     1101.13     50.52 o 
  -1  13   6       28.06       29.32      5.15 o 
   0  13   6      593.72      629.84     21.25 o 
   1  13   6      286.21      245.51     25.02 o 
   2  13   6      675.21      713.71     29.53 o 
   3  13   6       85.83       84.97      6.30 o 
   4  13   6       22.66       47.11     14.70 o 
   5  13   6        4.28        9.30     12.69 o 
   6  13   6      287.02      423.65     61.24 o 
  -7  14   6      101.79      129.72     20.22 o 
  -6  14   6       36.55       28.88      9.27 o 
  -5  14   6       25.14       82.92     49.68 o 
  -4  14   6      203.13      197.42     16.12 o 
  -3  14   6       49.61       49.29      8.37 o 
  -2  14   6        8.68       12.60      6.12 o 
  -1  14   6        5.46       13.12      3.65 o 
   0  14   6       99.98      111.99      9.64 o 
   1  14   6      231.71      228.66     13.22 o 
   2  14   6      126.22      142.31     13.43 o 
   3  14   6       36.04       59.12      6.87 o 
   4  14   6       34.68       52.20     13.79 o 
   5  14   6       71.77       64.48     14.30 o 
   6  14   6        4.10       23.59     10.79 o 
  -7  15   6       94.48       80.92     22.07 o 
  -6  15   6        0.18       10.24     20.55 o 
  -5  15   6       58.93       78.33     14.78 o 
  -4  15   6        3.51        8.69      5.38 o 
  -3  15   6       13.66       12.39      3.40 o 
  -2  15   6        2.54        9.28      3.01 o 
  -1  15   6        1.64       12.61      3.29 o 
   0  15   6      161.92      142.21     13.88 o 
   1  15   6      207.48      194.84     12.06 o 
   2  15   6      733.93      707.30     43.22 o 
   3  15   6       20.20       24.29      5.01 o 
   4  15   6        4.49        8.29     14.83 o 
   5  15   6        5.80       14.44      6.02 o 
  -6  16   6       15.73       40.60     19.29 o 
  -5  16   6       38.21       35.87     11.42 o 
  -4  16   6      162.80      180.01     22.19 o 
  -3  16   6      262.70      301.81     24.61 o 
  -2  16   6       25.73       22.84      3.77 o 
  -1  16   6        2.61       16.72      3.61 o 
   0  16   6      504.22      496.63     29.38 o 
   1  16   6      621.05      692.59     45.76 o 
   2  16   6       91.86       96.41      7.92 o 
   3  16   6      264.21      271.10     15.42 o 
   4  16   6        4.96       20.09      6.54 o 
   5  16   6      179.77      137.71     16.70 o 
  -6  17   6       24.26       38.62     29.84 o 
  -5  17   6      397.16      466.14     87.37 o 
  -4  17   6      536.85      498.61     50.18 o 
  -3  17   6      550.35      530.10     28.35 o 
  -2  17   6      702.82      703.17     41.50 o 
  -1  17   6      113.72       78.41     11.95 o 
   0  17   6       34.68       44.96      6.16 o 
   1  17   6      176.01      174.69     13.52 o 
   2  17   6      515.55      623.43     29.02 o 
   3  17   6      132.88      167.47     14.88 o 
   4  17   6       11.85       28.32      7.61 o 
   5  17   6        7.09       25.72     23.57 o 
  -5  18   6      168.71      160.02     19.66 o 
  -4  18   6      352.76      334.10     36.63 o 
  -3  18   6      678.37      660.14     43.23 o 
  -2  18   6       24.57       20.99      5.43 o 
  -1  18   6       40.12       35.44      5.59 o 
   0  18   6      737.33      741.42     37.22 o 
   1  18   6      885.30      917.18     56.02 o 
   2  18   6       56.66       70.12     12.28 o 
   3  18   6      362.12      339.95     31.16 o 
   4  18   6       32.76       28.31      9.85 o 
  -5  19   6       72.20       79.34     21.47 o 
  -4  19   6      261.64      223.68     51.98 o 
  -3  19   6       95.88      106.13     15.98 o 
  -2  19   6      465.53      480.05     17.73 o 
  -1  19   6       35.81       28.45      5.36 o 
   0  19   6      358.93      309.75     17.65 o 
   1  19   6       13.96       10.31      3.32 o 
   2  19   6      144.66      154.13     22.30 o 
   3  19   6        3.39       11.42      6.56 o 
  -4  20   6        2.57       16.59     26.90 o 
  -3  20   6        0.92       12.95     14.57 o 
  -2  20   6      142.40      134.27     21.95 o 
  -1  20   6      189.25      156.76     13.80 o 
   0  20   6       34.27       37.35      6.39 o 
   1  20   6       23.59       20.71      6.46 o 
   2  20   6       27.50       35.97     15.95 o 
   3  20   6       48.71       46.04     14.39 o 
  -3  21   6       96.17       68.33     17.77 o 
  -2  21   6       57.45       36.06     10.04 o 
  -1  21   6        0.02        8.54      3.19 o 
   0  21   6       14.60       11.49      3.20 o 
   1  21   6       37.94       29.47      7.32 o 
  -9   1   7        1.54        9.41      4.46 o 
  -8   1   7       85.75       70.43      9.27 o 
  -7   1   7      963.62      908.48     29.39 o 
  -6   1   7      133.73      146.59     13.07 o 
  -5   1   7     3079.75     3049.05     59.06 o 
  -4   1   7        3.00       14.17      3.50 o 
  -3   1   7     1456.39     1374.02     43.80 o 
  -2   1   7      647.71      647.14     19.52 o 
  -1   1   7     4361.27     4095.65     57.37 o 
   0   1   7      385.46      344.52      9.20 o 
   1   1   7     1398.51     1370.93     28.72 o 
   2   1   7        8.48       10.99      2.96 o 
   3   1   7      186.52      124.03     13.70 o 
   4   1   7      201.52      196.65     12.62 o 
   5   1   7      657.54      658.30     17.83 o 
   6   1   7       71.04       87.01     16.41 o 
   7   1   7        7.40       11.48      3.09 o 
   8   1   7        7.61        7.14      3.40 o 
  -9   2   7        3.66        6.30      4.76 o 
  -8   2   7       47.54       60.58      8.17 o 
  -7   2   7      256.73      291.29     14.32 o 
  -6   2   7       41.87       51.85      9.47 o 
  -5   2   7       26.57       31.63      3.84 o 
  -4   2   7     4000.81     4004.74     68.61 o 
  -3   2   7     1016.10     1034.10     23.93 o 
  -2   2   7     5731.14     5802.58    162.92 o 
  -1   2   7      229.25      204.39      8.54 o 
   0   2   7    10561.37    10570.36    262.28 o 
   1   2   7      492.42      481.59     17.29 o 
   2   2   7     1652.31     1597.65     38.61 o 
   3   2   7        6.68       18.29      5.93 o 
   4   2   7     3983.59     4004.92     76.57 o 
   5   2   7      718.33      746.39     19.83 o 
   6   2   7      233.50      208.95     13.69 o 
   7   2   7       29.03       30.05      7.25 o 
   8   2   7      598.86      585.08     34.65 o 
  -9   3   7       49.63       38.33     12.12 o 
  -8   3   7      291.03      240.82     23.17 o 
  -7   3   7      830.49      818.00     28.46 o 
  -6   3   7     1476.97     1519.43     47.98 o 
  -5   3   7     6572.99     6171.51    197.78 o 
  -4   3   7       18.95       19.61      3.50 o 
  -3   3   7     6640.29     7079.51     96.15 o 
  -2   3   7      700.94      602.69     16.84 o 
  -1   3   7     9011.99     8716.02    186.25 o 
   0   3   7     1162.22     1098.70     30.38 o 
   1   3   7     2630.33     2517.61     61.40 o 
   2   3   7      112.34      134.13      8.96 o 
   3   3   7      445.44      347.75     15.74 o 
   4   3   7       16.08       27.20      6.16 o 
   5   3   7     1770.34     1824.69     42.23 o 
   6   3   7      217.39      265.63     16.93 o 
   7   3   7       11.75       14.95      4.23 o 
   8   3   7        3.79       20.17      5.78 o 
  -9   4   7        0.72       14.81     11.79 o 
  -8   4   7       99.36       81.55     19.65 o 
  -7   4   7      749.24      706.69     24.57 o 
  -6   4   7     1495.12     1498.86     34.16 o 
  -5   4   7        0.84        7.02      2.64 o 
  -4   4   7      702.59      651.80     23.06 o 
  -3   4   7      952.33     1022.17     24.86 o 
  -2   4   7     2278.43     2306.53     48.98 o 
  -1   4   7       59.51       45.33      2.34 o 
   0   4   7     7833.32     8032.83     95.01 o 
   1   4   7      242.55      206.21     11.00 o 
   2   4   7     1481.08     1467.84     27.58 o 
   3   4   7        1.58       12.60      4.65 o 
   4   4   7     5244.41     5269.16    178.63 o 
   5   4   7      990.81      948.75     28.04 o 
   6   4   7       50.96       56.35     12.56 o 
   7   4   7        1.62       11.22      3.64 o 
  -9   5   7       40.48       26.50     11.51 o 
  -8   5   7      183.89      191.93     17.83 o 
  -7   5   7       61.44       63.79      7.78 o 
  -6   5   7       95.53      109.22      9.20 o 
  -5   5   7       65.72       69.68      6.03 o 
  -4   5   7      132.48      136.83      7.32 o 
  -3   5   7      813.46      818.03     19.31 o 
  -2   5   7      261.08      239.56      6.94 o 
  -1   5   7     1638.17     1607.40     19.16 o 
   0   5   7        8.27       19.07      3.92 o 
   1   5   7      528.02      496.61     16.20 o 
   2   5   7        0.43        5.86      3.59 o 
   3   5   7     1410.42     1361.90     47.77 o 
   4   5   7      161.26      137.12     11.88 o 
   5   5   7        0.96       20.16      4.67 o 
   6   5   7        0.55        9.93      4.07 o 
   7   5   7       11.90       27.65      8.09 o 
  -9   6   7        0.07       12.14      6.60 o 
  -8   6   7        4.32       15.43      9.24 o 
  -7   6   7       40.25       34.08      5.36 o 
  -6   6   7        0.43        9.78      3.76 o 
  -5   6   7      283.18      262.52     13.81 o 
  -4   6   7      255.38      237.01      9.42 o 
  -3   6   7       85.99       87.44      4.57 o 
  -2   6   7      395.89      433.94     11.23 o 
  -1   6   7      140.38      182.89      7.26 o 
   0   6   7      235.07      242.74      8.21 o 
   1   6   7        1.33       13.66      2.96 o 
   2   6   7      227.03      265.39     10.68 o 
   3   6   7        0.01        8.43      4.32 o 
   4   6   7        2.27       12.60      3.74 o 
   5   6   7       49.33       47.47      5.64 o 
   6   6   7       12.65       23.63      5.80 o 
   7   6   7       36.99       44.90     12.76 o 
  -8   7   7      108.01       90.65     18.74 o 
  -7   7   7       63.59       68.42     15.80 o 
  -6   7   7      739.95      749.72     28.43 o 
  -5   7   7     2087.54     2104.54     72.52 o 
  -4   7   7      426.10      390.68     15.01 o 
  -3   7   7       16.76       22.85      2.21 o 
  -2   7   7      586.09      506.88     19.52 o 
  -1   7   7     1506.54     1379.26     31.49 o 
   0   7   7      129.59      119.06      6.03 o 
   1   7   7      310.39      317.82     14.67 o 
   2   7   7        0.48        8.19      2.64 o 
   3   7   7       29.35       33.54      5.33 o 
   4   7   7      401.36      364.36     20.18 o 
   5   7   7      393.97      405.42     14.13 o 
   6   7   7      237.30      226.79     16.63 o 
   7   7   7       20.67       35.43      8.90 o 
  -8   8   7       47.56       36.34      9.13 o 
  -7   8   7      630.11      659.67     27.78 o 
  -6   8   7     1659.67     1730.38     72.24 o 
  -5   8   7      222.65      205.51     14.73 o 
  -4   8   7        4.47        9.11      2.86 o 
  -3   8   7      372.36      385.42     13.25 o 
  -2   8   7     1239.09     1249.20     22.16 o 
  -1   8   7        4.57       15.90      4.96 o 
   0   8   7     5045.27     5322.54     93.75 o 
   1   8   7      756.69      731.75     28.87 o 
   2   8   7      438.86      430.72     23.59 o 
   3   8   7      426.68      383.24     21.80 o 
   4   8   7     3344.70     3329.41    127.84 o 
   5   8   7      520.35      519.66     20.52 o 
   6   8   7      209.18      183.94     27.56 o 
   7   8   7       15.71       36.06     11.28 o 
  -8   9   7      209.66      156.04     28.10 o 
  -7   9   7      818.51      831.21     39.47 o 
  -6   9   7      423.02      420.17     30.76 o 
  -5   9   7     2280.99     2310.59     51.67 o 
  -4   9   7      251.07      234.93     11.45 o 
  -3   9   7      181.95      171.65      8.94 o 
  -2   9   7      674.03      633.92     23.03 o 
  -1   9   7     7819.20     8069.55    212.37 o 
   0   9   7      434.84      401.01     16.92 o 
   1   9   7     1216.77     1237.61     24.48 o 
   2   9   7      207.65      205.58     10.67 o 
   3   9   7     2511.19     2387.05    114.37 o 
   4   9   7        0.48       20.88      4.23 o 
   5   9   7      363.41      395.04     23.86 o 
   6   9   7      217.59      208.42     17.38 o 
   7   9   7      112.11      118.14     16.37 o 
  -8  10   7       29.71       31.56     12.33 o 
  -7  10   7      611.79      658.96     45.78 o 
  -6  10   7     1343.09     1405.98     46.58 o 
  -5  10   7        9.13       21.58      5.54 o 
  -4  10   7      342.71      339.86     16.15 o 
  -3  10   7       37.90       39.80      4.37 o 
  -2  10   7       63.75       69.12      4.89 o 
  -1  10   7      719.03      758.55     22.15 o 
   0  10   7     2519.76     2481.24     52.55 o 
   1  10   7      260.30      248.40     12.03 o 
   2  10   7      241.47      226.29     15.05 o 
   3  10   7      226.43      191.78     11.06 o 
   4  10   7     1644.30     1616.60     44.05 o 
   5  10   7      254.56      280.30     18.10 o 
   6  10   7       46.09       48.24     15.04 o 
   7  10   7      162.94      191.35     22.12 o 
  -8  11   7        0.12       17.15      9.43 o 
  -7  11   7      396.99      463.76     48.74 o 
  -6  11   7        4.02       10.92     25.38 o 
  -5  11   7      103.86      117.39     11.58 o 
  -4  11   7      276.89      263.49     12.51 o 
  -3  11   7      411.14      408.06     20.58 o 
  -2  11   7       65.61       55.39      5.19 o 
  -1  11   7      482.99      488.73     20.11 o 
   0  11   7       38.02       40.67      5.65 o 
   1  11   7      868.92      811.26     28.65 o 
   2  11   7       33.17       33.54      6.29 o 
   3  11   7       42.87       51.18      4.80 o 
   4  11   7       68.53       90.76      9.22 o 
   5  11   7      114.48      138.32     29.84 o 
   6  11   7        1.44        9.43      6.04 o 
  -7  12   7       19.52       24.12      8.40 o 
  -6  12   7       13.95       27.28     12.30 o 
  -5  12   7       26.50       42.56      6.93 o 
  -4  12   7      546.85      563.13     24.92 o 
  -3  12   7       64.81       47.80      4.73 o 
  -2  12   7       55.66       51.06      5.02 o 
  -1  12   7      153.78      129.35     11.03 o 
   0  12   7      175.02      180.65     11.28 o 
   1  12   7       22.87       28.93      4.61 o 
   2  12   7        0.15       12.49      3.32 o 
   3  12   7        0.15       10.96      4.39 o 
   4  12   7       56.20       77.99     24.15 o 
   5  12   7       44.05       41.87      7.93 o 
   6  12   7       12.08       28.92      8.88 o 
  -7  13   7        0.74       29.81     11.77 o 
  -6  13   7      218.93      214.27     22.42 o 
  -5  13   7     1228.12     1221.07     52.56 o 
  -4  13   7      184.65      157.84     15.85 o 
  -3  13   7       15.86       18.25      4.14 o 
  -2  13   7      273.39      262.53     16.80 o 
  -1  13   7     1590.01     1628.10     41.56 o 
   0  13   7        5.96       12.14      3.65 o 
   1  13   7       17.32       23.21      4.85 o 
   2  13   7      142.76      139.45     12.14 o 
   3  13   7      567.69      555.67     20.15 o 
   4  13   7        8.87       13.72      3.76 o 
   5  13   7      233.98      271.18     37.62 o 
   6  13   7      126.24      201.08     33.11 o 
  -7  14   7      234.41      229.10     50.06 o 
  -6  14   7      698.75      723.10     49.91 o 
  -5  14   7       42.40       83.85     24.40 o 
  -4  14   7      179.65      180.51     20.33 o 
  -3  14   7      148.74      151.40     10.91 o 
  -2  14   7      939.00      958.72     43.02 o 
  -1  14   7      117.80      101.39      9.43 o 
   0  14   7      344.70      358.37     17.25 o 
   1  14   7       78.81       83.31      7.04 o 
   2  14   7      128.18      155.39     10.45 o 
   3  14   7      228.03      218.03     12.64 o 
   4  14   7     1396.19     1511.53     46.33 o 
   5  14   7      331.28      349.93     27.85 o 
  -6  15   7        5.13        6.91      8.33 o 
  -5  15   7      781.80      779.84    116.09 o 
  -4  15   7       12.36       19.04      5.28 o 
  -3  15   7      290.30      280.45     10.68 o 
  -2  15   7      221.59      217.69     12.54 o 
  -1  15   7      939.56      862.98     27.23 o 
   0  15   7       17.07       24.84      5.09 o 
   1  15   7      527.69      468.93     22.16 o 
   2  15   7       16.97       24.18      4.58 o 
   3  15   7      472.69      506.03     24.65 o 
   4  15   7       85.83      105.76     19.99 o 
   5  15   7      337.99      402.17     96.16 o 
  -6  16   7       90.98       57.76     29.00 o 
  -5  16   7        0.75        6.10      8.48 o 
  -4  16   7     1371.84     1422.86     57.08 o 
  -3  16   7      138.97      152.09     12.65 o 
  -2  16   7      592.98      581.43     35.21 o 
  -1  16   7        0.82       10.11      2.92 o 
   0  16   7      956.02      878.32     47.37 o 
   1  16   7       29.10       12.30      4.04 o 
   2  16   7      412.58      442.02     23.61 o 
   3  16   7       12.36       12.03      6.29 o 
   4  16   7      418.53      521.62     56.90 o 
   5  16   7       24.61       44.93     26.04 o 
  -5  17   7       18.33       17.53     19.62 o 
  -4  17   7       92.09       84.93     16.70 o 
  -3  17   7      546.37      542.72     27.34 o 
  -2  17   7      107.01      102.64     10.03 o 
  -1  17   7       21.07       33.74      4.96 o 
   0  17   7       97.21       76.25      7.66 o 
   1  17   7       25.64       25.38      6.59 o 
   2  17   7       31.66       52.58     14.19 o 
   3  17   7       68.83       85.56     20.04 o 
   4  17   7       11.83       22.59     18.09 o 
  -5  18   7       78.44       98.73     20.14 o 
  -4  18   7        3.04       12.09      7.94 o 
  -3  18   7        5.02        3.63     18.25 o 
  -2  18   7       52.17       44.99     11.14 o 
  -1  18   7        1.07       19.32      6.98 o 
   0  18   7       57.27       85.58     10.04 o 
   1  18   7      112.70       98.72     11.21 o 
   2  18   7       25.61       21.06      5.47 o 
   3  18   7       84.61       58.20     13.38 o 
   4  18   7       55.25       84.71     17.35 o 
  -4  19   7        0.13       15.93      8.19 o 
  -3  19   7        4.29       10.30      6.05 o 
  -2  19   7      517.34      492.95     20.52 o 
  -1  19   7      553.41      539.62     31.02 o 
   0  19   7       68.13       78.62      9.11 o 
   1  19   7       20.82       31.42      7.34 o 
   2  19   7        1.83        6.43      3.08 o 
   3  19   7       45.10       58.49     35.00 o 
  -3  20   7        3.13        9.46      5.94 o 
  -2  20   7      324.84      306.87     28.69 o 
  -1  20   7        1.66       13.41      3.05 o 
   0  20   7      679.84      666.67     79.47 o 
   1  20   7       22.08       28.36      6.82 o 
   2  20   7      114.42      124.59     31.19 o 
  -2  21   7       90.96       94.29     17.04 o 
  -1  21   7      602.27      559.99     58.83 o 
   0  21   7       52.73       41.61      9.70 o 
   1  21   7      326.92      365.05     34.43 o 
  -9   0   8      161.14      129.68     16.82 o 
  -8   0   8      258.86      226.42     22.12 o 
  -7   0   8      821.29      803.94     58.70 o 
  -6   0   8       39.60       40.86      7.22 o 
  -5   0   8      125.03      108.70     10.76 o 
  -4   0   8     1656.51     1629.91     49.01 o 
  -3   0   8    16169.84    16790.32    498.93 o 
  -2   0   8        1.29       33.78     17.73 o 
  -1   0   8      342.41      277.66     13.51 o 
   0   0   8     1244.44     1352.14     27.28 o 
   1   0   8     8752.07     9217.05    197.70 o 
   2   0   8      124.13      102.15     10.03 o 
   3   0   8     1283.22     1273.05     39.95 o 
   4   0   8     2085.51     2047.31     87.29 o 
   5   0   8      274.39      289.36     19.61 o 
   6   0   8       14.62       22.26     14.26 o 
   7   0   8      674.24      632.76     29.01 o 
  -9   1   8      173.79      144.98     18.20 o 
  -8   1   8      939.93      983.81     25.32 o 
  -7   1   8        2.34       13.79      3.60 o 
  -6   1   8      110.49      111.09     12.88 o 
  -5   1   8      397.78      408.07     17.39 o 
  -4   1   8     4453.25     4609.86     90.57 o 
  -3   1   8      246.32      281.49     10.20 o 
  -2   1   8     5033.37     5246.67     81.19 o 
  -1   1   8     1466.20     1555.26     21.42 o 
   0   1   8     2623.05     2510.89     57.24 o 
   1   1   8      101.81      115.04     11.44 o 
   2   1   8     2991.47     2900.62     53.18 o 
   3   1   8     2232.91     2217.57     46.07 o 
   4   1   8      163.96      186.71     13.12 o 
   5   1   8      127.68      112.07      8.73 o 
   6   1   8      393.28      352.98     21.64 o 
   7   1   8      283.66      303.29     32.39 o 
  -9   2   8       56.35       62.01     13.42 o 
  -8   2   8       43.36       43.32     11.36 o 
  -7   2   8      317.08      347.80     16.22 o 
  -6   2   8       15.12       30.67     15.64 o 
  -5   2   8      308.74      295.78     13.32 o 
  -4   2   8      313.14      328.20     14.55 o 
  -3   2   8     2575.62     2609.32     47.10 o 
  -2   2   8      128.60      129.13      6.36 o 
  -1   2   8     1210.28     1146.99     19.80 o 
   0   2   8       11.97       21.23      4.91 o 
   1   2   8      889.50      821.16     31.24 o 
   2   2   8      232.00      220.67     10.62 o 
   3   2   8      884.84      849.18     24.34 o 
   4   2   8     1599.01     1605.06     41.37 o 
   5   2   8       54.82       50.21      5.65 o 
   6   2   8        1.12        8.68      5.02 o 
   7   2   8      196.47      179.66     24.92 o 
  -9   3   8        0.02        8.00      8.76 o 
  -8   3   8        0.87        6.39      2.58 o 
  -7   3   8       10.32       14.00      7.06 o 
  -6   3   8       75.61       66.99      7.85 o 
  -5   3   8       12.59       20.00      4.27 o 
  -4   3   8      260.92      252.04     10.51 o 
  -3   3   8       89.85       79.67      4.88 o 
  -2   3   8       30.13       31.22      2.94 o 
  -1   3   8      261.78      300.68     10.83 o 
   0   3   8       60.62       65.41      5.37 o 
   1   3   8       26.37       38.70      3.80 o 
   2   3   8       25.46       36.75      6.25 o 
   3   3   8       25.06       38.50      8.26 o 
   4   3   8      321.22      294.52     21.66 o 
   5   3   8        2.39       22.40      8.60 o 
   6   3   8        0.06       16.72      3.53 o 
   7   3   8       43.65       59.86      8.26 o 
  -9   4   8       20.29        7.82     23.98 o 
  -8   4   8       61.60       59.35      8.97 o 
  -7   4   8      525.90      542.13     15.17 o 
  -6   4   8      280.36      281.93     15.89 o 
  -5   4   8       60.99       65.54      5.57 o 
  -4   4   8      840.87      850.79     19.65 o 
  -3   4   8     1972.80     1824.69     51.41 o 
  -2   4   8       78.18      115.96      5.94 o 
  -1   4   8       52.71       44.02      5.19 o 
   0   4   8       32.74       35.75      3.77 o 
   1   4   8     2807.00     2680.53     48.95 o 
   2   4   8      312.33      259.10     16.59 o 
   3   4   8       16.28       26.12      4.50 o 
   4   4   8       87.12       95.91      8.50 o 
   5   4   8        2.06       15.42      4.41 o 
   6   4   8        6.59       12.27      4.37 o 
   7   4   8      271.23      247.57     17.86 o 
  -9   5   8       89.99       68.32     20.33 o 
  -8   5   8      524.20      564.99     46.23 o 
  -7   5   8        1.07       10.72      4.70 o 
  -6   5   8      335.36      310.65     16.25 o 
  -5   5   8      439.60      423.40     23.14 o 
  -4   5   8     4325.99     4390.70    101.34 o 
  -3   5   8      197.28      211.41      8.96 o 
  -2   5   8     1767.32     1524.85     24.40 o 
  -1   5   8      643.86      609.47     19.00 o 
   0   5   8     2904.18     2877.56     46.69 o 
   1   5   8      118.50      159.24      8.81 o 
   2   5   8     3456.88     3319.68     66.40 o 
   3   5   8      533.05      481.90     22.45 o 
   4   5   8      290.91      268.70     18.30 o 
   5   5   8       10.45       13.59      4.23 o 
   6   5   8      606.13      583.96     21.00 o 
   7   5   8      473.65      499.77     32.95 o 
  -8   6   8      225.95      184.77     23.10 o 
  -7   6   8     1873.96     1882.89     63.43 o 
  -6   6   8        0.30        6.48      3.64 o 
  -5   6   8       29.90       38.09      3.67 o 
  -4   6   8      414.96      392.41     22.68 o 
  -3   6   8     2341.66     2301.85     47.16 o 
  -2   6   8      900.61      854.51     17.45 o 
  -1   6   8     1604.42     1607.70     31.17 o 
   0   6   8      325.10      367.10     15.88 o 
   1   6   8     3414.99     3362.96     60.87 o 
   2   6   8     1115.67     1064.60     24.19 o 
   3   6   8     2547.31     2627.51     78.43 o 
   4   6   8     1504.71     1478.57     42.61 o 
   5   6   8      483.76      460.27     20.35 o 
   6   6   8      130.23      141.17     17.06 o 
   7   6   8      574.69      593.42     31.27 o 
  -8   7   8      588.01      626.03     44.85 o 
  -7   7   8      187.21      200.93     26.17 o 
  -6   7   8      983.05      991.41     28.08 o 
  -5   7   8       10.63        8.44      5.53 o 
  -4   7   8     2364.85     2455.88     54.26 o 
  -3   7   8       59.41       57.08      4.62 o 
  -2   7   8     1304.70     1250.90     36.56 o 
  -1   7   8      183.04      161.44      8.75 o 
   0   7   8     1844.05     1856.73     35.42 o 
   1   7   8       83.08       74.11      6.29 o 
   2   7   8     3212.34     3218.72     62.27 o 
   3   7   8      800.10      818.49     27.42 o 
   4   7   8      643.88      679.92     19.68 o 
   5   7   8       15.50       31.13      7.46 o 
   6   7   8      575.34      573.94     52.90 o 
   7   7   8      114.18      137.12     35.89 o 
  -8   8   8       35.35       59.21     17.46 o 
  -7   8   8      186.82      191.60     33.78 o 
  -6   8   8       74.73       86.40      9.88 o 
  -5   8   8      287.31      248.83     11.56 o 
  -4   8   8        5.44       19.94      3.68 o 
  -3   8   8      318.51      316.93     12.24 o 
  -2   8   8       93.16       79.93      7.35 o 
  -1   8   8     1416.40     1366.83     29.45 o 
   0   8   8      279.42      306.83     13.87 o 
   1   8   8      845.87      858.08     33.93 o 
   2   8   8       66.56       68.22      5.86 o 
   3   8   8      692.25      628.29     18.53 o 
   4   8   8       45.85       41.28      4.54 o 
   5   8   8      341.79      295.00     23.91 o 
   6   8   8      204.66      210.52     15.33 o 
   7   8   8       10.86       20.98     11.27 o 
  -8   9   8       11.68       11.56     10.42 o 
  -7   9   8       86.22       66.32     19.65 o 
  -6   9   8       29.50       54.03     11.38 o 
  -5   9   8      162.20      178.06     12.98 o 
  -4   9   8       99.44       89.83      6.68 o 
  -3   9   8       91.13       98.40      7.09 o 
  -2   9   8      560.52      557.81     22.74 o 
  -1   9   8       97.82       95.89      7.10 o 
   0   9   8       20.41       26.66      6.30 o 
   1   9   8       42.10       55.82      8.88 o 
   2   9   8      573.50      587.46     26.70 o 
   3   9   8       45.01       44.13      4.58 o 
   4   9   8       48.38       51.92      6.42 o 
   5   9   8       48.27       29.77      4.94 o 
   6   9   8        4.75       17.43      4.91 o 
  -8  10   8       42.67       35.34     12.59 o 
  -7  10   8      391.21      339.39     32.83 o 
  -6  10   8       20.36       17.80      6.55 o 
  -5  10   8       32.81       39.42      5.37 o 
  -4  10   8       81.39       83.55      6.13 o 
  -3  10   8       87.89       80.63      6.28 o 
  -2  10   8      712.58      725.93     28.94 o 
  -1  10   8       35.70       49.65      7.46 o 
   0  10   8        8.78       19.71      3.96 o 
   1  10   8      212.27      222.54     13.93 o 
   2  10   8      230.43      235.55     14.10 o 
   3  10   8      642.94      645.29     24.24 o 
   4  10   8      114.63      131.59     11.14 o 
   5  10   8       66.88       81.27     10.38 o 
   6  10   8       22.18       17.83      7.51 o 
  -8  11   8      572.32      563.36     44.26 o 
  -7  11   8      382.54      421.11     56.51 o 
  -6  11   8      394.89      385.75     51.65 o 
  -5  11   8       24.91       34.57      8.58 o 
  -4  11   8     2166.46     2231.83     54.78 o 
  -3  11   8      641.51      626.44     26.21 o 
  -2  11   8     1572.41     1593.50     48.81 o 
  -1  11   8      802.11      800.38     25.94 o 
   0  11   8       29.06       41.36      6.40 o 
   1  11   8      300.76      287.05     16.46 o 
   2  11   8     3169.84     3256.15     71.61 o 
   3  11   8      849.04      886.25     25.33 o 
   4  11   8      215.08      236.36     14.97 o 
   5  11   8        4.60       15.77      7.85 o 
   6  11   8      538.62      562.69     47.98 o 
  -7  12   8      562.74      632.48     77.06 o 
  -6  12   8      122.19      208.04     31.98 o 
  -5  12   8      317.77      323.11     20.36 o 
  -4  12   8      625.59      640.10     30.44 o 
  -3  12   8     2487.73     2577.00     59.29 o 
  -2  12   8      195.19      206.14     12.76 o 
  -1  12   8      905.41      890.63     25.82 o 
   0  12   8       26.65       29.40      4.65 o 
   1  12   8     1187.43     1188.86     47.52 o 
   2  12   8       68.82       60.77      7.57 o 
   3  12   8     1330.98     1305.84     40.83 o 
   4  12   8      223.32      244.56     25.14 o 
   5  12   8       97.82      105.62     14.75 o 
   6  12   8      131.74      154.68     22.30 o 
  -7  13   8       15.10       14.94      7.81 o 
  -6  13   8      105.27      117.46     21.22 o 
  -5  13   8        6.94        8.55      4.19 o 
  -4  13   8      540.00      554.27     33.64 o 
  -3  13   8      213.78      229.91     12.78 o 
  -2  13   8       78.59       94.09      8.36 o 
  -1  13   8       24.88       36.90      5.34 o 
   0  13   8      450.49      448.90     20.93 o 
   1  13   8        1.68       10.76      3.85 o 
   2  13   8      382.28      377.44     16.54 o 
   3  13   8      195.64      194.84     14.21 o 
   4  13   8       20.15       25.42      4.94 o 
   5  13   8        0.72       12.07      8.24 o 
  -7  14   8        1.62       32.47     18.58 o 
  -6  14   8       19.29       12.19      8.01 o 
  -5  14   8       75.04       74.09     15.03 o 
  -4  14   8       14.28       24.75      6.39 o 
  -3  14   8      885.59      862.56     28.37 o 
  -2  14   8      128.67      130.32      9.67 o 
  -1  14   8       90.29      101.41      8.76 o 
   0  14   8       29.80       34.45      6.73 o 
   1  14   8      307.97      259.87     11.65 o 
   2  14   8        0.11       11.72      4.18 o 
   3  14   8       88.67       97.31     10.90 o 
   4  14   8       75.29      108.37     13.64 o 
   5  14   8       39.43       43.23     27.19 o 
  -6  15   8        0.06       25.15      8.83 o 
  -5  15   8       11.61       29.15     10.66 o 
  -4  15   8       96.59      109.66     17.46 o 
  -3  15   8      157.74      159.33     11.02 o 
  -2  15   8      144.12      138.45     10.24 o 
  -1  15   8        4.77       11.89      4.38 o 
   0  15   8        7.11       14.85      4.43 o 
   1  15   8      176.39      189.31     10.56 o 
   2  15   8      278.90      276.23     15.59 o 
   3  15   8      171.85      160.91     17.53 o 
   4  15   8        4.95       12.06      8.61 o 
   5  15   8       25.72       32.71     13.13 o 
  -6  16   8       82.75       66.43     35.93 o 
  -5  16   8      102.99       86.97     20.54 o 
  -4  16   8       64.63       70.74     14.18 o 
  -3  16   8      713.63      717.44     30.40 o 
  -2  16   8      120.50      133.03     11.38 o 
  -1  16   8       41.11       33.28      8.01 o 
   0  16   8       39.07       27.23      6.83 o 
   1  16   8       56.35       86.82      9.14 o 
   2  16   8        1.49       12.64      3.57 o 
   3  16   8      111.95      109.89     20.25 o 
   4  16   8       15.86       48.75     13.33 o 
  -5  17   8       29.76       58.28     14.59 o 
  -4  17   8      372.42      383.35     35.09 o 
  -3  17   8       19.43       22.61      5.07 o 
  -2  17   8      440.24      437.76     21.56 o 
  -1  17   8       49.16       62.81      8.47 o 
   0  17   8       23.57       23.14     10.11 o 
   1  17   8      148.25      140.82     17.80 o 
   2  17   8      784.80      843.72     27.12 o 
   3  17   8      355.48      356.25     37.32 o 
   4  17   8       35.04       19.42      9.25 o 
  -5  18   8       47.33       63.90     31.82 o 
  -4  18   8       43.33       55.98     14.04 o 
  -3  18   8     1043.24     1103.14    147.22 o 
  -2  18   8      124.30       98.70     14.66 o 
  -1  18   8      364.04      351.34     22.46 o 
   0  18   8        5.02       11.09      3.63 o 
   1  18   8      544.14      516.20     28.65 o 
   2  18   8      203.73      213.31     19.71 o 
   3  18   8       69.19       45.67     15.67 o 
  -4  19   8       69.20       55.31     16.35 o 
  -3  19   8        2.85       21.90      8.45 o 
  -2  19   8      108.93       89.63     35.11 o 
  -1  19   8       43.07       51.16      6.88 o 
   0  19   8       74.21       59.02     10.89 o 
   1  19   8       68.45       95.83     12.98 o 
   2  19   8       39.35       41.69     17.76 o 
  -3  20   8       33.51       25.49     15.29 o 
  -2  20   8       17.74       21.80      6.74 o 
  -1  20   8       37.99       32.35      7.03 o 
   0  20   8        2.42        6.07      3.40 o 
   1  20   8       20.47       19.70      6.07 o 
  -9   1   9       27.90       30.15     19.85 o 
  -8   1   9        2.98        5.44      2.12 o 
  -7   1   9        8.06        8.83      3.57 o 
  -6   1   9        0.84       13.09      7.44 o 
  -5   1   9      168.44      173.97     10.89 o 
  -4   1   9       76.27       80.40     10.73 o 
  -3   1   9     1329.54     1343.76     26.86 o 
  -2   1   9       37.62       46.69      5.65 o 
  -1   1   9     1038.55     1037.63     29.96 o 
   0   1   9      691.49      687.75     21.25 o 
   1   1   9      286.12      326.64     14.64 o 
   2   1   9       65.03       59.11     11.19 o 
   3   1   9      230.01      195.34     11.97 o 
   4   1   9      274.83      279.04     14.40 o 
   5   1   9      482.06      443.14     19.59 o 
   6   1   9      320.08      319.67     18.38 o 
   7   1   9        6.29       10.33      4.39 o 
  -9   2   9      225.19      205.41     23.23 o 
  -8   2   9       93.85       78.35     11.77 o 
  -7   2   9      242.76      233.15     19.11 o 
  -6   2   9     2380.08     2398.85     54.74 o 
  -5   2   9      196.92      200.23     12.01 o 
  -4   2   9     3456.88     3388.69     65.43 o 
  -3   2   9      207.45      163.01     10.43 o 
  -2   2   9      893.40      843.70     21.53 o 
  -1   2   9      127.98      150.94      8.88 o 
   0   2   9    13049.31    14137.14    211.93 o 
   1   2   9     3232.58     3183.11     58.09 o 
   2   2   9      653.17      669.28     27.53 o 
   3   2   9       92.64       99.76      9.10 o 
   4   2   9      739.87      798.09     21.53 o 
   5   2   9      846.78      858.38     30.23 o 
   6   2   9       17.71       21.06      3.88 o 
   7   2   9       87.36       64.56      8.75 o 
  -9   3   9      118.57      104.09     13.88 o 
  -8   3   9        6.58       11.75      3.64 o 
  -7   3   9      241.30      300.39     18.33 o 
  -6   3   9       11.13       18.65      5.61 o 
  -5   3   9      290.60      262.01     14.83 o 
  -4   3   9     1091.76     1070.03     32.25 o 
  -3   3   9      642.69      646.19     29.45 o 
  -2   3   9       98.23      107.22      7.36 o 
  -1   3   9     3565.97     3517.94     59.50 o 
   0   3   9     2316.52     2325.58     43.63 o 
   1   3   9     1579.97     1658.20     32.57 o 
   2   3   9      105.67      115.40     13.08 o 
   3   3   9     1798.23     1624.13     50.05 o 
   4   3   9     1291.90     1211.96     29.94 o 
   5   3   9     1572.92     1595.96     49.55 o 
   6   3   9     1083.91     1124.92     30.86 o 
   7   3   9       15.41       14.01      4.79 o 
  -8   4   9       45.80       73.25     13.03 o 
  -7   4   9      543.12      598.99     36.10 o 
  -6   4   9      358.64      415.74     25.37 o 
  -5   4   9       33.18       27.23      4.65 o 
  -4   4   9      728.42      698.31     28.00 o 
  -3   4   9       61.32       70.22      8.31 o 
  -2   4   9      995.99     1013.80     28.88 o 
  -1   4   9       66.02       66.85      5.51 o 
   0   4   9     2600.37     2628.45     48.76 o 
   1   4   9     1735.81     1666.20     35.40 o 
   2   4   9        3.49       18.78      5.88 o 
   3   4   9      439.77      406.24     22.22 o 
   4   4   9      825.31      810.39     26.33 o 
   5   4   9     1063.16     1158.85     30.39 o 
   6   4   9        6.97       19.50      4.82 o 
   7   4   9      333.88      321.16     23.78 o 
  -8   5   9       60.33       51.74      7.02 o 
  -7   5   9      289.59      280.04     15.47 o 
  -6   5   9      104.76      114.97     13.52 o 
  -5   5   9      685.05      707.66     20.28 o 
  -4   5   9       34.44       37.87      7.21 o 
  -3   5   9       12.74       19.21      7.94 o 
  -2   5   9        0.36       16.86      4.25 o 
  -1   5   9      343.43      321.88     14.45 o 
   0   5   9      325.06      291.24     13.41 o 
   1   5   9      130.92      143.47     11.88 o 
   2   5   9        0.68       11.58      4.24 o 
   3   5   9      321.86      304.25     17.75 o 
   4   5   9      214.59      236.87     12.56 o 
   5   5   9      101.93      100.08     10.28 o 
   6   5   9       10.30       15.05      4.47 o 
   7   5   9       52.08       70.91     12.79 o 
  -8   6   9        1.31        8.68      4.43 o 
  -7   6   9        0.15        7.33      6.64 o 
  -6   6   9      241.05      225.37      9.46 o 
  -5   6   9       11.72       17.42      8.20 o 
  -4   6   9      291.77      275.08     15.61 o 
  -3   6   9        0.39        7.35      3.38 o 
  -2   6   9        5.34        9.47      4.96 o 
  -1   6   9        1.49       15.21      6.29 o 
   0   6   9      138.80      133.76      8.49 o 
   1   6   9      146.84      163.51     10.88 o 
   2   6   9       27.58       40.66      5.24 o 
   3   6   9        0.23       20.32      9.20 o 
   4   6   9      244.56      219.99     11.92 o 
   5   6   9      227.54      190.22     19.92 o 
   6   6   9        0.30       16.58      3.90 o 
   7   6   9       31.77       30.38      7.33 o 
  -8   7   9       61.48       57.28     11.66 o 
  -7   7   9       37.16       42.01      8.57 o 
  -6   7   9        1.72       15.91      4.08 o 
  -5   7   9      966.69      972.00     54.45 o 
  -4   7   9      102.50       99.04      7.94 o 
  -3   7   9        2.03       21.46     14.70 o 
  -2   7   9       51.95       40.23      6.44 o 
  -1   7   9     1655.81     1634.35     34.95 o 
   0   7   9     2066.56     2018.26     42.17 o 
   1   7   9      145.85      150.04      9.64 o 
   2   7   9      108.02       96.11      8.40 o 
   3   7   9      565.20      529.09     24.29 o 
   4   7   9       13.39       32.54      7.97 o 
   5   7   9      634.38      652.34     43.00 o 
   6   7   9      499.29      494.05     38.75 o 
  -8   8   9        2.00       24.02     10.08 o 
  -7   8   9      846.08      773.72     41.88 o 
  -6   8   9     2431.94     2797.15     88.71 o 
  -5   8   9      251.72      268.82     18.93 o 
  -4   8   9      378.68      341.69     17.51 o 
  -3   8   9       78.53       91.58      8.16 o 
  -2   8   9       81.27       62.69      5.63 o 
  -1   8   9      360.99      341.61     19.57 o 
   0   8   9     2132.91     1997.50     48.44 o 
   1   8   9     2849.68     2796.15     54.90 o 
   2   8   9      124.79      130.13     13.33 o 
   3   8   9      129.52      117.14      9.97 o 
   4   8   9      887.91      880.70     32.56 o 
   5   8   9      882.21      918.22     31.79 o 
   6   8   9       15.99       17.35     11.32 o 
  -8   9   9       16.66       31.29     16.63 o 
  -7   9   9      318.74      249.80     49.37 o 
  -6   9   9       45.65       65.78     33.89 o 
  -5   9   9     2536.89     2557.43     71.45 o 
  -4   9   9      261.09      244.38     11.99 o 
  -3   9   9       20.90       34.88      4.89 o 
  -2   9   9        7.60       16.20      5.17 o 
  -1   9   9      935.88      932.67     32.73 o 
   0   9   9      918.51      911.70     35.86 o 
   1   9   9      224.05      231.94     17.20 o 
   2   9   9      331.58      314.40     18.10 o 
   3   9   9      732.31      798.06     30.74 o 
   4   9   9       95.11      123.90     15.17 o 
   5   9   9      306.46      363.22     20.83 o 
   6   9   9      190.97      225.34     24.82 o 
  -8  10   9        2.20       15.77      9.66 o 
  -7  10   9       20.42       18.84      8.58 o 
  -6  10   9      715.26      795.84     33.08 o 
  -5  10   9       34.76       45.08      5.75 o 
  -4  10   9      621.68      642.18     25.57 o 
  -3  10   9        0.81       11.65      4.03 o 
  -2  10   9      570.86      569.39     26.93 o 
  -1  10   9      183.94      184.01     13.74 o 
   0  10   9     2076.42     2066.19     62.37 o 
   1  10   9     1701.30     1723.86     43.91 o 
   2  10   9        2.04       13.00      3.68 o 
   3  10   9        0.94       12.01      3.42 o 
   4  10   9     1110.09     1115.23     36.90 o 
   5  10   9      661.03      676.38     37.65 o 
   6  10   9       38.94       33.22     12.15 o 
  -7  11   9       87.61       65.83     15.93 o 
  -6  11   9        9.38       22.83      5.70 o 
  -5  11   9      219.39      225.85     18.17 o 
  -4  11   9      481.47      482.66     22.70 o 
  -3  11   9       15.08       20.69      5.34 o 
  -2  11   9       35.77       48.02      6.05 o 
  -1  11   9       34.20       27.89      6.54 o 
   0  11   9        5.43       21.21      4.82 o 
   1  11   9      216.60      209.44     11.28 o 
   2  11   9      127.45      133.63      9.39 o 
   3  11   9        6.02       16.65      4.53 o 
   4  11   9       37.48       48.83      5.58 o 
   5  11   9        4.60       24.61      7.14 o 
   6  11   9        2.90       16.58     10.23 o 
  -7  12   9      264.39      252.92     33.56 o 
  -6  12   9      310.27      257.99     46.07 o 
  -5  12   9       38.74       41.41      6.89 o 
  -4  12   9       64.25       69.07      6.95 o 
  -3  12   9        0.90       10.15      6.53 o 
  -2  12   9       22.20       38.03      5.91 o 
  -1  12   9       62.48       58.21      6.07 o 
   0  12   9        1.36        6.54      3.62 o 
   1  12   9       59.51       64.04      6.22 o 
   2  12   9      430.74      428.77     25.49 o 
   3  12   9       23.19       46.38     11.82 o 
   4  12   9        9.41       12.22     11.34 o 
   5  12   9       85.97      112.06     14.85 o 
  -7  13   9        1.21       13.69      6.95 o 
  -6  13   9      148.33      173.27     22.06 o 
  -5  13   9      754.31      848.65     29.88 o 
  -4  13   9      283.94      258.92     16.72 o 
  -3  13   9       29.15       29.43      9.79 o 
  -2  13   9       15.06       25.28      5.38 o 
  -1  13   9      494.64      444.33     19.69 o 
   0  13   9       68.03       87.99      7.48 o 
   1  13   9       48.43       47.65      7.11 o 
   2  13   9       20.09       19.88      7.82 o 
   3  13   9      162.17      137.39     11.44 o 
   4  13   9       18.38       25.26      6.32 o 
   5  13   9       32.23       34.57     12.46 o 
  -6  14   9      671.58      656.33     43.24 o 
  -5  14   9       87.72       94.73     17.90 o 
  -4  14   9      320.40      337.39     22.56 o 
  -3  14   9       61.30       69.33      7.62 o 
  -2  14   9      630.94      663.44     22.90 o 
  -1  14   9      162.01      185.16      8.21 o 
   0  14   9      876.98      820.66     27.36 o 
   1  14   9      325.70      349.58     26.54 o 
   2  14   9       20.49       27.40      5.30 o 
   3  14   9        8.97       14.06      5.59 o 
   4  14   9      447.83      443.73     21.26 o 
   5  14   9      521.11      599.07    109.30 o 
  -6  15   9        5.18       20.64     15.49 o 
  -5  15   9      670.64      793.31     50.85 o 
  -4  15   9      546.59      533.92     22.40 o 
  -3  15   9      377.18      389.79     20.19 o 
  -2  15   9      232.15      193.88     12.26 o 
  -1  15   9      883.21      870.71     29.87 o 
   0  15   9      346.04      352.82     16.79 o 
   1  15   9      202.77      203.97     11.92 o 
   2  15   9      222.02      249.78     15.79 o 
   3  15   9       71.58       79.83      9.28 o 
   4  15   9       99.49      112.78     13.52 o 
  -5  16   9        1.23       27.15      8.06 o 
  -4  16   9      329.78      304.81     35.23 o 
  -3  16   9       34.89       36.64      9.08 o 
  -2  16   9      449.01      474.41     17.38 o 
  -1  16   9      171.83      183.71     14.03 o 
   0  16   9      474.47      470.63     21.06 o 
   1  16   9      244.23      232.73     16.67 o 
   2  16   9      121.86      110.11     19.45 o 
   3  16   9       39.77       37.60      7.53 o 
   4  16   9      210.79      186.86     48.85 o 
  -5  17   9        6.30       12.44      6.34 o 
  -4  17   9        3.36       20.41      9.86 o 
  -3  17   9      110.91       90.88     10.72 o 
  -2  17   9      118.13      152.20     15.64 o 
  -1  17   9        6.71       16.48      5.07 o 
   0  17   9        0.37       16.14      3.93 o 
   1  17   9      134.15      105.52     15.38 o 
   2  17   9        8.98       16.04      4.00 o 
   3  17   9       26.32       45.65     12.28 o 
  -4  18   9       20.76       11.72      5.56 o 
  -3  18   9       31.69       17.99      8.42 o 
  -2  18   9        2.30        7.69      2.86 o 
  -1  18   9       48.26       60.60      7.69 o 
   0  18   9      111.93      108.41     11.23 o 
   1  18   9       40.03       37.75      6.36 o 
   2  18   9       36.87       31.30      8.87 o 
  -3  19   9       12.76       24.88      8.51 o 
  -2  19   9        8.93        9.74      4.61 o 
  -1  19   9      221.78      179.92     13.86 o 
   0  19   9       41.15       42.58      7.22 o 
   1  19   9      280.53      290.86     19.19 o 
  -2  20   9      296.01      265.15     31.58 o 
  -1  20   9        3.76       14.01      4.77 o 
   0  20   9      428.28      358.36     52.01 o 
  -8   0  10        6.30       22.84      8.32 o 
  -7   0  10     1608.01     1801.10     81.68 o 
  -6   0  10       22.85       34.62      8.47 o 
  -5   0  10      266.80      252.06     21.36 o 
  -4   0  10        7.57       16.89      9.03 o 
  -3   0  10     3062.63     3129.09     89.35 o 
  -2   0  10     2004.58     2050.10     64.78 o 
  -1   0  10      710.06      712.89     46.59 o 
   0   0  10      149.47      212.94     37.48 o 
   1   0  10     6081.27     6156.96    261.12 o 
   2   0  10      571.94      573.04     34.05 o 
   3   0  10      103.65      150.76     16.56 o 
   4   0  10     2539.72     2647.77    114.23 o 
   5   0  10      332.18      279.73     30.63 o 
   6   0  10       35.53       45.14     10.16 o 
   7   0  10       37.66       29.04     20.64 o 
  -8   1  10     1385.83     1446.35     41.68 o 
  -7   1  10      420.87      411.22     22.00 o 
  -6   1  10      330.02      284.09     14.29 o 
  -5   1  10      183.29      186.45     12.11 o 
  -4   1  10      183.34      201.25     12.10 o 
  -3   1  10        3.51       10.80      3.79 o 
  -2   1  10      956.49      866.31     20.62 o 
  -1   1  10     1732.37     1656.75     32.78 o 
   0   1  10       65.43       64.07      6.01 o 
   1   1  10        4.32       27.76      6.39 o 
   2   1  10     1671.29     1673.32     35.37 o 
   3   1  10      928.38      965.55     26.98 o 
   4   1  10      126.27      123.63     10.33 o 
   5   1  10      515.60      516.34     20.42 o 
   6   1  10      198.69      194.47     14.27 o 
   7   1  10      369.47      372.35     35.27 o 
  -8   2  10        0.12        8.60      4.49 o 
  -7   2  10      326.17      334.87     20.84 o 
  -6   2  10        3.20       13.99      4.35 o 
  -5   2  10       24.32       27.01      6.36 o 
  -4   2  10       45.43       50.54      7.83 o 
  -3   2  10     1691.17     1684.40     46.75 o 
  -2   2  10      737.22      725.43     26.91 o 
  -1   2  10        1.89       15.27      4.34 o 
   0   2  10       10.50       16.87      4.35 o 
   1   2  10      575.35      494.53     21.34 o 
   2   2  10       20.19       25.01      4.94 o 
   3   2  10      235.92      217.80     13.54 o 
   4   2  10      504.62      463.92     21.20 o 
   5   2  10        2.47       18.88      7.39 o 
   6   2  10        8.34       13.17      4.47 o 
   7   2  10       45.28       27.57     11.78 o 
  -8   3  10        0.64        8.62      3.51 o 
  -7   3  10        0.29       12.45      3.23 o 
  -6   3  10      151.44      167.73     16.76 o 
  -5   3  10        6.82       11.72      3.70 o 
  -4   3  10       82.39       82.88     10.74 o 
  -3   3  10       82.33       86.56     10.28 o 
  -2   3  10        9.33       25.78      7.29 o 
  -1   3  10        0.22       17.29      5.65 o 
   0   3  10      359.12      352.23     16.13 o 
   1   3  10      131.44      121.06      8.71 o 
   2   3  10       16.69       24.66      4.70 o 
   3   3  10       14.59       27.58      6.87 o 
   4   3  10        0.82       12.16      8.17 o 
   5   3  10       38.65       27.88      9.54 o 
   6   3  10       18.72       27.22      5.51 o 
  -8   4  10       39.34       28.12      6.89 o 
  -7   4  10      210.54      202.10     15.50 o 
  -6   4  10        5.80       15.39      5.67 o 
  -5   4  10      150.28      153.19     12.12 o 
  -4   4  10       27.08       27.36      4.01 o 
  -3   4  10     1030.34      965.14     22.10 o 
  -2   4  10      458.40      448.27     19.24 o 
  -1   4  10        5.36       13.83      4.38 o 
   0   4  10       93.12       72.38      6.56 o 
   1   4  10     2690.53     2683.15     70.80 o 
   2   4  10      883.43      797.10     26.23 o 
   3   4  10       23.98       23.50      4.95 o 
   4   4  10      184.08      233.92     10.20 o 
   5   4  10       75.96       78.24      7.81 o 
   6   4  10       12.06       21.93      5.29 o 
  -8   5  10      787.13      786.77     59.22 o 
  -7   5  10      321.17      313.31     32.37 o 
  -6   5  10       23.74       21.43      4.19 o 
  -5   5  10       45.14       35.54      6.00 o 
  -4   5  10       74.88       98.69      8.69 o 
  -3   5  10       79.62       73.04      6.31 o 
  -2   5  10     1281.91     1148.25     42.67 o 
  -1   5  10     1419.78     1333.49     36.97 o 
   0   5  10        4.29       15.24      4.31 o 
   1   5  10      207.64      225.43     22.79 o 
   2   5  10      715.26      707.29     24.01 o 
   3   5  10     1474.75     1556.97     37.01 o 
   4   5  10       73.74       71.72     14.39 o 
   5   5  10      364.72      339.04     20.36 o 
   6   5  10      189.05      192.14     17.65 o 
  -8   6  10       33.95       21.36     10.49 o 
  -7   6  10     1000.50      984.90     31.47 o 
  -6   6  10      238.20      250.27     13.95 o 
  -5   6  10     1031.70      991.30     31.76 o 
  -4   6  10        0.40       11.60      3.67 o 
  -3   6  10     3688.33     3751.44    111.71 o 
  -2   6  10      316.33      287.71     13.62 o 
  -1   6  10      214.08      201.61     12.06 o 
   0   6  10      114.85      114.76      8.17 o 
   1   6  10     1570.53     1508.11     35.72 o 
   2   6  10     1719.12     1648.85     42.49 o 
   3   6  10      441.18      440.23     21.06 o 
   4   6  10     1079.44     1114.21     36.12 o 
   5   6  10        6.05       16.15      5.12 o 
   6   6  10        6.50       14.39      4.02 o 
  -8   7  10      260.52      265.06     46.00 o 
  -7   7  10       62.78       70.40     12.03 o 
  -6   7  10      459.67      481.36     20.28 o 
  -5   7  10       23.96       16.29      3.74 o 
  -4   7  10     1094.68     1107.20     33.45 o 
  -3   7  10      386.31      380.71     20.87 o 
  -2   7  10      332.27      300.94     13.78 o 
  -1   7  10      129.28      145.08     10.25 o 
   0   7  10      425.41      401.58     22.93 o 
   1   7  10        2.30       20.55      4.94 o 
   2   7  10      451.96      525.10     29.14 o 
   3   7  10      659.08      641.89     20.23 o 
   4   7  10       84.09       78.86     10.59 o 
   5   7  10       78.44       79.91      9.35 o 
   6   7  10      204.47      178.40     14.44 o 
  -8   8  10        1.18       41.93     25.62 o 
  -7   8  10      221.15      219.60     17.33 o 
  -6   8  10      177.22      148.98     12.09 o 
  -5   8  10       30.40       39.56      9.26 o 
  -4   8  10       55.21       51.65      7.13 o 
  -3   8  10      142.10      168.99     12.09 o 
  -2   8  10       79.98       66.18      6.31 o 
  -1   8  10      176.10      168.44     10.66 o 
   0   8  10     1019.58      945.09     35.63 o 
   1   8  10      157.89      148.32     11.34 o 
   2   8  10        2.83       26.38      5.96 o 
   3   8  10      171.71      155.65     10.14 o 
   4   8  10      288.72      251.86     12.68 o 
   5   8  10       78.04       89.10     10.02 o 
   6   8  10       16.12       18.22      5.22 o 
  -8   9  10      183.25      197.67     46.14 o 
  -7   9  10       61.51       69.22     16.29 o 
  -6   9  10        0.02        5.88      4.10 o 
  -5   9  10       64.57       68.99     10.74 o 
  -4   9  10       12.76       22.47      7.66 o 
  -3   9  10        5.75       18.93      5.02 o 
  -2   9  10      336.90      358.31     23.45 o 
  -1   9  10     1416.09     1398.78     59.44 o 
   0   9  10      640.25      619.06     21.22 o 
   1   9  10       92.03       88.22      8.56 o 
   2   9  10        1.76       19.48      8.21 o 
   3   9  10       33.17       31.27      4.74 o 
   4   9  10        1.36       17.25      6.33 o 
   5   9  10       42.33       35.05      7.56 o 
   6   9  10        0.03        0.87      6.27 o 
  -7  10  10      180.57      168.24     27.03 o 
  -6  10  10      202.67      212.34     14.62 o 
  -5  10  10      576.58      559.29     26.65 o 
  -4  10  10       10.41       13.40      4.34 o 
  -3  10  10     1146.60     1212.40     29.57 o 
  -2  10  10      464.17      510.76     29.89 o 
  -1  10  10      132.33      113.06      9.30 o 
   0  10  10       17.89       23.39      6.44 o 
   1  10  10      138.03      133.83     10.09 o 
   2  10  10      566.18      528.35     22.96 o 
   3  10  10      383.92      407.70     18.07 o 
   4  10  10      439.92      440.65     15.68 o 
   5  10  10       28.66       44.25      8.19 o 
  -7  11  10      114.14       87.55     21.30 o 
  -6  11  10      237.64      216.31     28.60 o 
  -5  11  10       19.53       19.64      4.62 o 
  -4  11  10      868.52      899.63     30.46 o 
  -3  11  10       23.74       32.72      5.82 o 
  -2  11  10     1114.37     1154.10     28.99 o 
  -1  11  10      666.20      707.38     29.81 o 
   0  11  10       42.77       45.08      7.70 o 
   1  11  10        9.63       20.26      4.84 o 
   2  11  10      651.17      658.85     29.70 o 
   3  11  10      845.78      820.07     28.07 o 
   4  11  10        0.60       11.33      7.04 o 
   5  11  10       20.32       28.90     11.44 o 
  -7  12  10      479.72      466.50     51.15 o 
  -6  12  10      212.52      252.64     30.36 o 
  -5  12  10      221.53      208.42     22.63 o 
  -4  12  10       11.83       15.57      6.23 o 
  -3  12  10     1822.94     1866.15     56.96 o 
  -2  12  10     2285.90     2314.44     61.17 o 
  -1  12  10      116.33      111.60      8.64 o 
   0  12  10      491.47      461.54     20.61 o 
   1  12  10       89.01       92.75     12.89 o 
   2  12  10      272.75      265.72     13.02 o 
   3  12  10      227.83      232.29     14.43 o 
   4  12  10      480.78      460.55     25.21 o 
   5  12  10        0.41       14.29      8.12 o 
  -6  13  10       25.33       37.10      7.71 o 
  -5  13  10       54.65       52.37     13.32 o 
  -4  13  10      542.84      552.99     20.33 o 
  -3  13  10       74.39       77.21      6.97 o 
  -2  13  10      155.11      170.90     12.94 o 
  -1  13  10      163.29      154.79     13.68 o 
   0  13  10       80.77       91.95      8.43 o 
   1  13  10      137.92      127.22      8.27 o 
   2  13  10      449.61      467.39     20.01 o 
   3  13  10      490.96      478.32     37.38 o 
   4  13  10       27.75       23.18      5.27 o 
   5  13  10       93.72      133.53     21.22 o 
  -6  14  10        7.10       40.46     12.80 o 
  -5  14  10       42.66       18.08      7.78 o 
  -4  14  10       46.01       42.27      7.51 o 
  -3  14  10      140.59      132.26     11.70 o 
  -2  14  10        0.20        7.38      3.68 o 
  -1  14  10       23.69       28.83      7.10 o 
   0  14  10      195.23      178.92     10.28 o 
   1  14  10        2.24       20.83      6.13 o 
   2  14  10        2.96       14.19      3.57 o 
   3  14  10        3.55       15.43     11.64 o 
   4  14  10       17.93       10.26      4.14 o 
  -6  15  10       64.44       70.67     18.48 o 
  -5  15  10        0.04       12.83      6.10 o 
  -4  15  10        8.37       15.68     10.07 o 
  -3  15  10       21.54       25.11      4.26 o 
  -2  15  10      332.13      322.50     19.48 o 
  -1  15  10      203.96      207.11     11.45 o 
   0  15  10       56.95       43.16     11.96 o 
   1  15  10       63.38       66.03      7.93 o 
   2  15  10       20.75       28.40      4.43 o 
   3  15  10        2.15       10.56      4.33 o 
   4  15  10       17.94       39.80     15.24 o 
  -5  16  10        7.20       10.12      7.64 o 
  -4  16  10       37.46       37.42      7.20 o 
  -3  16  10      364.80      380.76     30.07 o 
  -2  16  10      671.57      649.07     20.03 o 
  -1  16  10       71.56       79.75     13.09 o 
   0  16  10        2.68       22.16      5.58 o 
   1  16  10      272.30      277.10     20.58 o 
   2  16  10       88.15       82.76      9.31 o 
   3  16  10        8.96       21.82     14.65 o 
  -4  17  10      165.24      129.68     17.93 o 
  -3  17  10      116.92       84.09     13.99 o 
  -2  17  10      147.99      144.33     11.46 o 
  -1  17  10      415.39      400.88     17.26 o 
   0  17  10       15.99       23.71      5.11 o 
   1  17  10       42.44       47.05      7.34 o 
   2  17  10      448.97      453.40     36.17 o 
  -4  18  10       28.23       33.82     14.07 o 
  -3  18  10      564.82      570.87     30.34 o 
  -2  18  10      287.11      258.47     29.67 o 
  -1  18  10       76.32       83.64     10.01 o 
   0  18  10      148.09      109.35     12.56 o 
   1  18  10       33.75       35.89      7.36 o 
   2  18  10       84.45       96.51     11.33 o 
  -2  19  10       53.60       62.34     18.43 o 
  -1  19  10       32.69       19.17      8.05 o 
   0  19  10      141.95      107.64     13.38 o 
  -8   1  11       98.59      103.10     11.72 o 
  -7   1  11      274.43      253.79     17.81 o 
  -6   1  11        2.68       15.19      4.38 o 
  -5   1  11      365.78      392.62     18.76 o 
  -4   1  11      367.76      370.50     28.15 o 
  -3   1  11       60.30       59.35      5.67 o 
  -2   1  11        1.23       21.89      5.00 o 
  -1   1  11      315.51      292.60     13.59 o 
   0   1  11     1139.35     1117.53     25.17 o 
   1   1  11      907.21      945.53     27.39 o 
   2   1  11      236.99      214.42     13.49 o 
   3   1  11      194.81      204.75     20.13 o 
   4   1  11       22.76       38.32      6.43 o 
   5   1  11      155.64      198.03     17.48 o 
   6   1  11      215.97      198.46     22.36 o 
  -8   2  11      197.16      162.49     17.00 o 
  -7   2  11       31.48       43.11      8.67 o 
  -6   2  11      470.31      564.93     18.44 o 
  -5   2  11      183.14      217.67     15.01 o 
  -4   2  11      401.14      363.16     21.71 o 
  -3   2  11     1315.29     1243.38     38.91 o 
  -2   2  11       16.42       23.17      5.06 o 
  -1   2  11       77.79       74.29     10.93 o 
   0   2  11     1327.60     1302.42     32.38 o 
   1   2  11     1063.36     1092.62     41.81 o 
   2   2  11       23.69       25.32      7.67 o 
   3   2  11       85.59       85.95     18.89 o 
   4   2  11      207.76      242.84     12.22 o 
   5   2  11      650.95      699.69     21.07 o 
   6   2  11       18.00       27.10      6.33 o 
  -8   3  11      146.98      152.90     16.92 o 
  -7   3  11      680.44      622.65     18.69 o 
  -6   3  11        3.98       10.91      4.88 o 
  -5   3  11      460.41      480.97     24.75 o 
  -4   3  11      311.53      322.83     19.33 o 
  -3   3  11      274.80      282.17     24.17 o 
  -2   3  11      130.33      129.93     10.01 o 
  -1   3  11     2322.37     2263.80     46.16 o 
   0   3  11     2942.51     2886.79     61.87 o 
   1   3  11      206.30      212.08     13.11 o 
   2   3  11      167.94      194.81     12.81 o 
   3   3  11       91.57       92.25      7.66 o 
   4   3  11      341.84      374.61     17.41 o 
   5   3  11      213.25      208.40     12.72 o 
   6   3  11      559.76      540.04     61.91 o 
  -8   4  11       69.38       69.89     13.20 o 
  -7   4  11       78.05       74.24     10.94 o 
  -6   4  11      949.95      891.91     49.26 o 
  -5   4  11      149.46      152.52      9.62 o 
  -4   4  11     1057.23     1042.11     28.22 o 
  -3   4  11     1588.11     1508.87     46.59 o 
  -2   4  11       18.66       38.03      6.02 o 
  -1   4  11       70.17       61.43      5.65 o 
   0   4  11     1257.43     1283.34     33.96 o 
   1   4  11     1543.70     1500.95     46.45 o 
   2   4  11       35.44       29.45      5.71 o 
   3   4  11       10.52       20.14      5.27 o 
   4   4  11      328.93      315.07     17.09 o 
   5   4  11      427.08      437.83     21.75 o 
   6   4  11        1.24        5.81      4.25 o 
  -8   5  11        0.83       11.84      4.86 o 
  -7   5  11       74.01       77.47      9.89 o 
  -6   5  11       58.88       56.23      7.42 o 
  -5   5  11      129.87      122.03     11.13 o 
  -4   5  11      207.00      204.11     10.91 o 
  -3   5  11       38.03       43.27      5.16 o 
  -2   5  11      119.87      136.82     10.28 o 
  -1   5  11      212.60      212.63     12.81 o 
   0   5  11       26.45       34.48     14.83 o 
   1   5  11      117.25      102.12     11.27 o 
   2   5  11       69.15       77.60     13.63 o 
   3   5  11       18.96       17.86      4.89 o 
   4   5  11      318.74      313.79     15.35 o 
   5   5  11        6.32        9.48      7.62 o 
   6   5  11      140.22      118.58     15.42 o 
  -8   6  11        8.97       15.19      4.43 o 
  -7   6  11      121.15       93.82     13.50 o 
  -6   6  11       62.12       48.98      5.75 o 
  -5   6  11      125.72      146.41     10.05 o 
  -4   6  11       70.63       68.55      6.83 o 
  -3   6  11      109.70       89.19     10.71 o 
  -2   6  11       91.49       81.93      7.54 o 
  -1   6  11      762.13      755.93     25.09 o 
   0   6  11      244.68      238.07     14.19 o 
   1   6  11       14.15       17.01      7.29 o 
   2   6  11       54.64       50.44      8.37 o 
   3   6  11       53.34       42.78      7.55 o 
   4   6  11       31.51       37.65      6.96 o 
   5   6  11       44.77       52.52      6.97 o 
   6   6  11        5.62       13.63      5.30 o 
  -8   7  11       12.49       -0.01      9.09 o 
  -7   7  11       97.09      125.53     21.85 o 
  -6   7  11       19.12       25.99      6.59 o 
  -5   7  11      542.02      588.25     20.42 o 
  -4   7  11      118.99      143.14     11.45 o 
  -3   7  11       71.42       72.45      7.69 o 
  -2   7  11      183.25      186.57     12.86 o 
  -1   7  11     1072.24     1050.24     33.67 o 
   0   7  11      415.69      408.37     35.01 o 
   1   7  11      104.21      143.41     11.41 o 
   2   7  11      281.22      290.95     14.04 o 
   3   7  11       55.81       44.81      7.20 o 
   4   7  11       68.13       81.35      7.80 o 
   5   7  11       26.66       24.07      5.41 o 
   6   7  11      221.98      206.62     36.12 o 
  -7   8  11        2.25       29.48      7.41 o 
  -6   8  11      818.10      793.13     22.11 o 
  -5   8  11      369.39      408.04     19.69 o 
  -4   8  11     1118.05     1159.57     32.69 o 
  -3   8  11      629.91      624.40     27.79 o 
  -2   8  11       81.14       79.48      7.27 o 
  -1   8  11      195.62      200.72     13.35 o 
   0   8  11     1122.11     1083.93     36.29 o 
   1   8  11     1988.80     1988.77     46.06 o 
   2   8  11        4.13       14.02      5.15 o 
   3   8  11      146.86      132.26      8.73 o 
   4   8  11      299.27      282.68     19.62 o 
   5   8  11      293.00      377.99     24.24 o 
  -7   9  11       49.03       52.29      9.60 o 
  -6   9  11       82.37       81.15     11.87 o 
  -5   9  11     2277.06     2410.34     57.72 o 
  -4   9  11     1147.07     1153.14     49.31 o 
  -3   9  11       14.06       25.12      6.41 o 
  -2   9  11      375.07      368.55     17.96 o 
  -1   9  11     1794.16     1798.24     42.12 o 
   0   9  11      370.33      347.74     19.17 o 
   1   9  11        8.00       18.15      7.20 o 
   2   9  11      502.99      552.42     37.74 o 
   3   9  11       57.46       51.18      6.43 o 
   4   9  11      218.21      219.92     37.82 o 
   5   9  11      154.77      129.13     13.91 o 
  -7  10  11       11.93       19.80      6.92 o 
  -6  10  11      240.29      271.03     19.20 o 
  -5  10  11      133.95      128.63     10.78 o 
  -4  10  11      514.97      548.33     11.75 o 
  -3  10  11      562.07      550.31     23.84 o 
  -2  10  11       69.96       69.08      6.85 o 
  -1  10  11      212.71      202.69     11.55 o 
   0  10  11      190.56      197.03     11.65 o 
   1  10  11      753.12      716.03     23.83 o 
   2  10  11      164.81      154.79      9.56 o 
   3  10  11      110.31      109.69     12.07 o 
   4  10  11       49.08       50.46      6.45 o 
   5  10  11      109.63      112.06     17.77 o 
  -7  11  11        7.39        9.90      8.42 o 
  -6  11  11       46.28       59.98     13.21 o 
  -5  11  11       24.53       25.71     11.25 o 
  -4  11  11      151.59      154.82     10.42 o 
  -3  11  11       32.84       29.73      5.21 o 
  -2  11  11        9.86       12.16      6.10 o 
  -1  11  11        3.20       17.81      4.77 o 
   0  11  11      149.38      160.70      9.10 o 
   1  11  11      369.86      350.08     14.97 o 
   2  11  11       64.46       57.30      7.96 o 
   3  11  11      235.03      225.69     19.25 o 
   4  11  11       72.38       78.69     12.36 o 
   5  11  11       37.36       42.87     10.19 o 
  -6  12  11       72.76       90.59     15.31 o 
  -5  12  11        7.38       18.86      4.78 o 
  -4  12  11       13.67       23.30      7.96 o 
  -3  12  11       13.57       39.52      8.24 o 
  -2  12  11       20.72       19.27      4.69 o 
  -1  12  11      157.05      153.66     15.70 o 
   0  12  11       11.37       17.30      4.22 o 
   1  12  11        0.10       10.59      4.07 o 
   2  12  11       57.26       72.16      8.42 o 
   3  12  11        1.16       10.95      3.66 o 
   4  12  11       73.42       73.27     11.75 o 
  -6  13  11       57.54       67.93     17.26 o 
  -5  13  11      926.22      920.77     36.12 o 
  -4  13  11       65.94       81.77      9.62 o 
  -3  13  11        0.67       11.41      4.25 o 
  -2  13  11       12.73       20.76      4.35 o 
  -1  13  11      979.76     1004.96     27.08 o 
   0  13  11      563.84      578.54     28.08 o 
   1  13  11       58.92       49.13      6.16 o 
   2  13  11      108.52      115.16     11.97 o 
   3  13  11       35.75       20.81      4.56 o 
   4  13  11        0.60       11.88      5.10 o 
  -6  14  11      165.76      174.41     28.70 o 
  -5  14  11        1.31       13.61     11.75 o 
  -4  14  11      433.12      497.39     54.11 o 
  -3  14  11      361.37      350.35     23.46 o 
  -2  14  11      224.26      196.81     10.51 o 
  -1  14  11      407.41      395.61     18.84 o 
   0  14  11      507.31      594.66     18.35 o 
   1  14  11      802.84      828.66     46.62 o 
   2  14  11       53.55       47.56      5.85 o 
   3  14  11       78.75       80.65     11.32 o 
   4  14  11       61.26       76.76     13.02 o 
  -5  15  11      396.45      381.85     38.67 o 
  -4  15  11      195.38      210.89     19.25 o 
  -3  15  11        3.55        6.78      5.71 o 
  -2  15  11       97.46      100.28     17.50 o 
  -1  15  11      226.23      238.07     14.19 o 
   0  15  11      446.62      430.51     14.21 o 
   1  15  11      341.62      391.42     15.57 o 
   2  15  11      247.57      265.92     15.93 o 
   3  15  11      213.96      182.16     13.69 o 
  -4  16  11      341.78      348.17     28.72 o 
  -3  16  11       17.70       18.81      5.40 o 
  -2  16  11      344.48      355.11     20.92 o 
  -1  16  11      222.43      219.42     13.65 o 
   0  16  11       91.06      118.47     10.30 o 
   1  16  11      278.12      232.44     13.58 o 
   2  16  11        0.28       14.24      4.39 o 
  -4  17  11       12.89       15.77     26.48 o 
  -3  17  11      191.30      146.86     13.83 o 
  -2  17  11      109.34       98.07     11.35 o 
  -1  17  11        0.21       13.65      4.13 o 
   0  17  11        0.22       11.71      3.93 o 
   1  17  11       86.61       86.19      9.19 o 
   2  17  11       13.57       11.90      5.10 o 
  -3  18  11       18.55       16.33      5.89 o 
  -2  18  11       30.39       22.52      4.88 o 
  -1  18  11        0.36        8.15      3.95 o 
   0  18  11       60.13       54.70     13.22 o 
  -8   0  12        0.46        3.40      6.44 o 
  -7   0  12     2509.36     2520.18     53.45 o 
  -6   0  12      760.86      758.09     32.40 o 
  -5   0  12       79.49       58.41     11.41 o 
  -4   0  12       47.66       33.68     12.42 o 
  -3   0  12     2116.03     2055.84    193.64 o 
  -2   0  12     2083.23     2163.34     92.65 o 
  -1   0  12     1929.76     2045.56     98.48 o 
   0   0  12      585.99      630.72     31.13 o 
   1   0  12      190.76      181.77     18.23 o 
   2   0  12       60.27       49.58      8.39 o 
   3   0  12      542.32      557.92     29.28 o 
   4   0  12     1044.33     1094.57     53.42 o 
   5   0  12        8.22       31.98     17.51 o 
   6   0  12       18.22       24.97     12.50 o 
  -8   1  12      853.91      693.69     32.93 o 
  -7   1  12     1144.49     1199.92     30.70 o 
  -6   1  12       95.79      108.61      7.68 o 
  -5   1  12        8.86       34.97      6.77 o 
  -4   1  12      195.44      223.04     12.38 o 
  -3   1  12      287.58      316.66     18.26 o 
  -2   1  12      691.44      681.28     24.52 o 
  -1   1  12     1192.96     1209.61     38.35 o 
   0   1  12      150.73      146.90     11.59 o 
   1   1  12      216.93      208.60     13.65 o 
   2   1  12     1293.43     1286.17     35.96 o 
   3   1  12      692.80      713.62     25.15 o 
   4   1  12      130.54      111.26     11.44 o 
   5   1  12      162.01      169.39     17.93 o 
   6   1  12        0.96       23.17      6.46 o 
  -8   2  12      133.37      122.20     19.10 o 
  -7   2  12      402.06      373.95     24.26 o 
  -6   2  12      472.44      481.45     23.92 o 
  -5   2  12        0.72       12.60      4.12 o 
  -4   2  12       50.22       56.03      6.25 o 
  -3   2  12      107.28      124.14     13.14 o 
  -2   2  12      543.94      563.16     22.82 o 
  -1   2  12        0.55       17.33      5.10 o 
   0   2  12      492.14      500.37     34.73 o 
   1   2  12       29.55       15.82      5.02 o 
   2   2  12       10.40        9.73      4.74 o 
   3   2  12      105.44       98.81     14.96 o 
   4   2  12      243.12      259.64     14.68 o 
   5   2  12       19.42       44.10      6.86 o 
   6   2  12        2.04        6.38      6.77 o 
  -8   3  12        1.21       13.57      5.56 o 
  -7   3  12        3.44        8.75      3.26 o 
  -6   3  12       52.66       57.10      6.51 o 
  -5   3  12       31.48       35.38      5.89 o 
  -4   3  12      114.92      101.90      9.29 o 
  -3   3  12       66.40       67.04      6.84 o 
  -2   3  12       32.70       34.32      5.30 o 
  -1   3  12        1.02       14.59      4.63 o 
   0   3  12      266.89      259.88     15.86 o 
   1   3  12       39.33       40.16      6.24 o 
   2   3  12       44.72       47.24      6.88 o 
   3   3  12       76.73       69.62      7.38 o 
   4   3  12       98.54       85.03      9.28 o 
   5   3  12        8.98       20.87      8.37 o 
   6   3  12        1.92       14.59      5.26 o 
  -8   4  12       89.46       84.96     13.00 o 
  -7   4  12      498.97      552.94     18.94 o 
  -6   4  12      104.92      126.69     10.54 o 
  -5   4  12       17.20       25.91      3.98 o 
  -4   4  12       27.95       25.29      4.93 o 
  -3   4  12      256.47      225.05     13.92 o 
  -2   4  12      155.62      131.04     10.32 o 
  -1   4  12      475.15      501.50     26.48 o 
   0   4  12        9.95       14.94      5.99 o 
   1   4  12       22.18       31.04      5.30 o 
   2   4  12      426.46      391.03     23.00 o 
   3   4  12       16.15       20.12      6.47 o 
   4   4  12      349.87      355.75     16.27 o 
   5   4  12        0.34       13.75      7.13 o 
  -8   5  12      605.75      582.74     67.14 o 
  -7   5  12      268.44      252.92     27.02 o 
  -6   5  12      129.46      131.44     12.09 o 
  -5   5  12       55.50       79.99      7.58 o 
  -4   5  12      886.04      900.26     26.31 o 
  -3   5  12      245.94      274.88     14.26 o 
  -2   5  12     1736.99     1655.43     42.79 o 
  -1   5  12      367.03      332.96     19.51 o 
   0   5  12      160.78      151.94     11.90 o 
   1   5  12       26.88       34.29      7.15 o 
   2   5  12      886.03      849.66     27.23 o 
   3   5  12     1397.00     1427.05     36.73 o 
   4   5  12      166.87      171.77     19.15 o 
   5   5  12       15.68       29.76      6.36 o 
  -7   6  12      581.15      589.34     30.32 o 
  -6   6  12      769.17      768.81     21.76 o 
  -5   6  12       95.61      149.05     14.90 o 
  -4   6  12      527.24      541.48     23.50 o 
  -3   6  12     1018.36     1004.96     48.12 o 
  -2   6  12     2731.04     2815.02     63.20 o 
  -1   6  12       55.16       76.71      7.68 o 
   0   6  12      704.54      773.17     43.19 o 
   1   6  12      118.65      106.70      9.55 o 
   2   6  12       37.17       61.63      7.93 o 
   3   6  12       93.72       83.95      7.37 o 
   4   6  12      792.07      849.24     34.83 o 
   5   6  12       19.92       30.03      9.39 o 
  -7   7  12       83.39       84.95     13.36 o 
  -6   7  12      505.85      507.71     15.77 o 
  -5   7  12      297.30      316.80     15.27 o 
  -4   7  12      684.08      731.65     24.89 o 
  -3   7  12      186.19      197.53     17.32 o 
  -2   7  12      540.58      612.16     29.67 o 
  -1   7  12       67.14       65.12      6.87 o 
   0   7  12      226.17      224.49     13.47 o 
   1   7  12      350.89      354.73     26.19 o 
   2   7  12       15.12       33.83      5.49 o 
   3   7  12      561.60      563.17     32.02 o 
   4   7  12        0.01       12.95      5.01 o 
   5   7  12       40.00       46.23     11.66 o 
  -7   8  12       90.28      106.23     12.48 o 
  -6   8  12      131.86      166.33     14.23 o 
  -5   8  12       37.75       42.65      8.61 o 
  -4   8  12      163.98      184.64     16.69 o 
  -3   8  12      274.09      290.71     16.54 o 
  -2   8  12      140.72      147.55     10.14 o 
  -1   8  12      187.28      205.31     11.62 o 
   0   8  12       31.71       49.98      5.85 o 
   1   8  12      117.93      113.20     10.95 o 
   2   8  12        0.75       11.04      5.78 o 
   3   8  12       11.00       20.46      5.03 o 
   4   8  12       41.67       53.27      7.96 o 
   5   8  12        8.24       17.65      6.18 o 
  -7   9  12       23.79       17.51      6.19 o 
  -6   9  12        1.23       19.08      4.72 o 
  -5   9  12        4.73        8.91      3.61 o 
  -4   9  12       25.22       27.45      6.39 o 
  -3   9  12      288.99      297.51     10.75 o 
  -2   9  12      445.45      451.90     20.48 o 
  -1   9  12       27.12       29.56      8.04 o 
   0   9  12       18.92       32.38      5.74 o 
   1   9  12       62.21       56.64     14.86 o 
   2   9  12      102.38      125.25     19.68 o 
   3   9  12      171.59      155.34     13.52 o 
   4   9  12       11.53       10.70      5.96 o 
   5   9  12        5.95       15.16      9.64 o 
  -7  10  12      121.87      123.86     21.83 o 
  -6  10  12      254.86      230.95     17.44 o 
  -5  10  12        6.52       15.25      7.09 o 
  -4  10  12       70.35       94.42     12.97 o 
  -3  10  12     1066.99     1071.54     28.66 o 
  -2  10  12     2110.67     2122.36     64.65 o 
  -1  10  12       37.39       39.45      5.83 o 
   0  10  12      108.88      138.83      9.98 o 
   1  10  12       60.31       65.19      8.04 o 
   2  10  12        1.29       14.04      4.06 o 
   3  10  12      192.18      194.60     16.41 o 
   4  10  12      364.92      390.74     30.20 o 
  -6  11  12      268.01      298.16     20.52 o 
  -5  11  12      101.86       95.49     13.95 o 
  -4  11  12      693.42      700.87     20.46 o 
  -3  11  12       20.26       17.05      4.56 o 
  -2  11  12      933.46      990.68     27.06 o 
  -1  11  12     1105.92     1114.27     29.76 o 
   0  11  12       47.88       67.09     10.56 o 
   1  11  12      147.01      127.81     10.09 o 
   2  11  12       62.08       79.96      8.68 o 
   3  11  12      665.63      650.11     39.21 o 
   4  11  12        0.20       11.64      6.25 o 
  -6  12  12      291.79      263.34     31.88 o 
  -5  12  12       30.04       28.58      6.20 o 
  -4  12  12        1.28       15.04      4.58 o 
  -3  12  12     1202.97     1257.20     34.58 o 
  -2  12  12      587.85      601.03     25.77 o 
  -1  12  12      174.01      163.81     12.17 o 
   0  12  12      245.69      253.74     26.54 o 
   1  12  12       69.26       81.22      8.66 o 
   2  12  12      284.52      266.60     14.21 o 
   3  12  12      157.30      173.55     15.74 o 
   4  12  12      505.91      535.42     43.34 o 
  -6  13  12       23.42       18.85     15.86 o 
  -5  13  12       15.24       29.57      6.06 o 
  -4  13  12      137.65      162.77     16.73 o 
  -3  13  12      189.88      191.48     12.61 o 
  -2  13  12      146.92      127.73     16.72 o 
  -1  13  12      676.65      691.24     21.09 o 
   0  13  12       15.90       22.10      6.23 o 
   1  13  12       79.52       94.00     10.59 o 
   2  13  12      159.87      157.92     10.54 o 
   3  13  12      321.79      343.69     24.12 o 
  -5  14  12        0.24       15.41     13.14 o 
  -4  14  12       42.41       27.07      5.65 o 
  -3  14  12       11.26       23.18      6.22 o 
  -2  14  12       16.76       19.76      6.45 o 
  -1  14  12       10.07       25.78      7.74 o 
   0  14  12       79.22       91.35     10.24 o 
   1  14  12       16.06       27.06      5.24 o 
   2  14  12       75.57       74.99     16.76 o 
   3  14  12        8.38       12.48      8.33 o 
  -4  15  12        0.24       15.49      5.33 o 
  -3  15  12       50.58       25.05     10.57 o 
  -2  15  12       25.54       32.17      6.53 o 
  -1  15  12      153.49      152.42     10.55 o 
   0  15  12        0.67       27.68      9.67 o 
   1  15  12        0.90       15.97      5.47 o 
   2  15  12       23.15       32.60      7.09 o 
  -4  16  12      108.03       85.67     11.79 o 
  -3  16  12      439.04      481.52     38.29 o 
  -2  16  12      374.63      357.20     17.64 o 
  -1  16  12        7.64       20.25      4.92 o 
   0  16  12       55.10       59.44      8.54 o 
   1  16  12       14.23        8.87      3.74 o 
  -3  17  12       29.58       21.53     11.94 o 
  -2  17  12      187.68      187.06     16.99 o 
  -1  17  12      429.87      411.58     22.95 o 
   0  17  12       18.17       20.32      5.06 o 
  -7   1  13       97.05       74.25     16.61 o 
  -6   1  13       35.35       35.99      6.34 o 
  -5   1  13      217.91      218.96     10.72 o 
  -4   1  13      849.58      793.65     23.88 o 
  -3   1  13        5.11       26.52      5.26 o 
  -2   1  13       11.87       15.41      8.22 o 
  -1   1  13      275.72      229.27     24.20 o 
   0   1  13       94.12       89.42     11.12 o 
   1   1  13       81.11      101.72      8.72 o 
   2   1  13      219.79      244.07     12.12 o 
   3   1  13       19.92       31.01      5.55 o 
   4   1  13       51.92       59.69      8.28 o 
   5   1  13       18.85       21.23      5.83 o 
  -7   2  13      286.41      265.46     18.32 o 
  -6   2  13      778.62      811.93     26.45 o 
  -5   2  13      207.18      247.89     19.91 o 
  -4   2  13      463.29      526.24     39.98 o 
  -3   2  13      887.77      917.25     57.74 o 
  -2   2  13        0.40       14.83      8.52 o 
  -1   2  13      269.35      264.83     14.10 o 
   0   2  13       14.40       27.05      5.41 o 
   1   2  13     2465.37     2471.22     84.07 o 
   2   2  13       21.00       34.56      6.23 o 
   3   2  13        5.94       17.90      5.03 o 
   4   2  13      219.27      204.16     13.47 o 
   5   2  13      499.83      521.21     25.05 o 
  -7   3  13      223.04      204.46     19.54 o 
  -6   3  13      189.71      194.23     15.93 o 
  -5   3  13     1495.51     1539.00     38.78 o 
  -4   3  13     3561.58     3243.01    132.06 o 
  -3   3  13       26.32       43.71     11.21 o 
  -2   3  13      454.61      434.92     21.18 o 
  -1   3  13      192.96      188.72     17.92 o 
   0   3  13      710.54      668.56     19.12 o 
   1   3  13      477.73      517.26     41.65 o 
   2   3  13     1004.61      977.94     50.06 o 
   3   3  13        3.89       20.93      6.95 o 
   4   3  13      175.91      188.41     17.51 o 
   5   3  13       38.80       64.68      9.95 o 
  -7   4  13      249.51      221.55     18.15 o 
  -6   4  13      255.70      275.90     14.90 o 
  -5   4  13      376.65      417.66     20.25 o 
  -4   4  13       35.87       44.95      9.73 o 
  -3   4  13      861.47      848.26     25.39 o 
  -2   4  13       27.15       22.72      4.88 o 
  -1   4  13      242.63      249.24     13.45 o 
   0   4  13      164.12      152.65     10.28 o 
   1   4  13     1008.36      967.65     51.77 o 
   2   4  13      386.02      396.20     18.20 o 
   3   4  13        4.26       15.74      5.86 o 
   4   4  13       26.59       42.40      6.95 o 
   5   4  13      365.05      412.42     21.37 o 
  -7   5  13        2.21       14.19      3.97 o 
  -6   5  13       58.77       72.11      9.04 o 
  -5   5  13      182.44      168.29     16.26 o 
  -4   5  13      186.53      193.75     11.30 o 
  -3   5  13        0.78       27.64      7.15 o 
  -2   5  13      143.58      154.37     10.27 o 
  -1   5  13       50.65       54.67      7.20 o 
   0   5  13     1910.07     1987.64     53.37 o 
   1   5  13       44.22       45.65      6.08 o 
   2   5  13      111.36      132.29      9.39 o 
   3   5  13        0.25       12.52      4.86 o 
   4   5  13       38.81       39.27      6.83 o 
   5   5  13       11.02       24.79      7.82 o 
  -7   6  13      197.26      198.64     16.64 o 
  -6   6  13       51.41       36.29      6.87 o 
  -5   6  13        6.55       16.19      4.38 o 
  -4   6  13       10.03        8.48      5.64 o 
  -3   6  13      154.10      149.12     12.24 o 
  -2   6  13       90.64       90.34     12.97 o 
  -1   6  13       14.67       19.19      4.60 o 
   0   6  13        7.13       15.30      7.12 o 
   1   6  13      153.83      166.21      9.08 o 
   2   6  13       92.79       94.44      8.57 o 
   3   6  13       30.25       37.02      6.76 o 
   4   6  13       52.08       32.17      6.84 o 
   5   6  13       76.14       92.04     10.22 o 
  -7   7  13        5.38       18.89      8.82 o 
  -6   7  13        8.08       14.59      8.32 o 
  -5   7  13      497.54      484.77     40.66 o 
  -4   7  13     1202.05     1227.55     32.03 o 
  -3   7  13        0.25        9.89      4.21 o 
  -2   7  13       57.89       62.21      6.82 o 
  -1   7  13      208.84      223.16     11.77 o 
   0   7  13       25.32       31.51      5.09 o 
   1   7  13      694.69      659.07     19.79 o 
   2   7  13      718.91      727.31     26.15 o 
   3   7  13        5.86       21.74      6.19 o 
   4   7  13        8.21       26.44      8.91 o 
  -7   8  13        7.53        7.42      7.90 o 
  -6   8  13      188.63      183.92     17.31 o 
  -5   8  13      316.56      307.07     14.18 o 
  -4   8  13      228.54      224.15     12.38 o 
  -3   8  13     1140.67      974.47     68.90 o 
  -2   8  13       35.71       48.39      6.85 o 
  -1   8  13       86.59      103.06     10.48 o 
   0   8  13      609.23      618.54     21.97 o 
   1   8  13      464.82      458.22     20.45 o 
   2   8  13      432.35      420.56     28.34 o 
   3   8  13       41.84       60.98      9.08 o 
   4   8  13       44.24       52.07     12.67 o 
  -6   9  13       17.05       37.68      7.63 o 
  -5   9  13      693.63      752.31     24.92 o 
  -4   9  13     1491.27     1561.71     39.42 o 
  -3   9  13       61.61       69.95      7.77 o 
  -2   9  13      179.45      160.10      9.88 o 
  -1   9  13      741.60      718.34     20.91 o 
   0   9  13     2194.75     2191.76     53.28 o 
   1   9  13        3.85       14.03      4.21 o 
   2   9  13      676.51      633.81     26.48 o 
   3   9  13       47.49       44.38      8.50 o 
   4   9  13      195.48      186.81     11.26 o 
  -6  10  13       12.99       20.15      7.79 o 
  -5  10  13      294.40      302.17     19.34 o 
  -4  10  13      207.14      221.85     12.88 o 
  -3  10  13      830.51      855.09     29.91 o 
  -2  10  13        2.56       15.72      5.50 o 
  -1  10  13       17.08       16.37      7.55 o 
   0  10  13      476.06      448.52     20.33 o 
   1  10  13      679.82      683.70     23.39 o 
   2  10  13        1.53        9.83      5.26 o 
   3  10  13      199.92      217.62     14.43 o 
   4  10  13        0.54       21.13      7.33 o 
  -6  11  13        2.11       12.45      6.66 o 
  -5  11  13       18.03       41.00      9.20 o 
  -4  11  13      134.13      105.67     11.33 o 
  -3  11  13      132.39      134.97     14.53 o 
  -2  11  13      184.91      181.00     12.25 o 
  -1  11  13       35.13       41.04     10.47 o 
   0  11  13      141.59      126.56     12.12 o 
   1  11  13       31.99       38.50     12.53 o 
   2  11  13       30.30       42.03      7.51 o 
   3  11  13       47.57       67.90     10.25 o 
  -5  12  13        0.88        9.39      7.10 o 
  -4  12  13       80.49       73.13      7.77 o 
  -3  12  13       38.82       41.30      7.08 o 
  -2  12  13      168.26      181.01     17.99 o 
  -1  12  13       67.75       76.58      9.10 o 
   0  12  13       61.72       89.43     10.19 o 
   1  12  13       33.82       46.70      7.16 o 
   2  12  13      159.74      141.70     11.93 o 
   3  12  13        3.53       26.70     18.39 o 
  -5  13  13      255.27      212.65     19.76 o 
  -4  13  13      127.33      108.00     13.77 o 
  -3  13  13       98.92       91.68      8.75 o 
  -2  13  13       21.55       26.95     10.20 o 
  -1  13  13      115.09      139.76     24.85 o 
   0  13  13      334.32      331.64     17.58 o 
   1  13  13       16.14       23.82      5.17 o 
   2  13  13      269.29      244.78     16.37 o 
  -4  14  13      178.41      153.78     22.86 o 
  -3  14  13       39.88       49.32      9.55 o 
  -2  14  13        0.28       15.93      5.22 o 
  -1  14  13      110.51      116.13      9.70 o 
   0  14  13      156.38      150.67     13.19 o 
   1  14  13      699.43      717.58     31.15 o 
   2  14  13        5.72       10.54      4.10 o 
  -4  15  13      160.88      158.55     14.94 o 
  -3  15  13      373.15      296.94     19.68 o 
  -2  15  13      145.50      152.83     10.44 o 
  -1  15  13      390.04      358.12     17.55 o 
   0  15  13      556.39      548.31     25.69 o 
   1  15  13        8.29       12.32      7.75 o 
  -2  16  13       19.83       30.51      6.68 o 
  -1  16  13       16.00       24.49      6.83 o 
   0  16  13       40.50       41.73     14.83 o 
  -7   0  14      464.84      382.29     43.81 o 
  -6   0  14     2226.24     2516.63    101.47 o 
  -5   0  14      335.65      308.86     21.79 o 
  -4   0  14      110.46       99.05     10.32 o 
  -3   0  14      314.25      328.14     21.99 o 
  -2   0  14     1362.64     1366.52    131.64 o 
  -1   0  14       64.47      106.08     14.13 o 
   0   0  14     1575.49     1699.45     66.47 o 
   1   0  14      138.36      140.88     20.18 o 
   2   0  14      223.98      245.14     19.02 o 
   3   0  14       29.15       27.81      8.66 o 
   4   0  14      916.10      899.06     51.92 o 
  -7   1  14      980.33      861.22     37.82 o 
  -6   1  14      145.36      159.18     20.72 o 
  -5   1  14      512.69      478.63     21.00 o 
  -4   1  14      166.45      175.81     12.25 o 
  -3   1  14     1163.93     1106.02     39.21 o 
  -2   1  14      156.04      154.73     18.92 o 
  -1   1  14     1467.22     1478.80     41.36 o 
   0   1  14     1253.89     1358.47     43.26 o 
   1   1  14      303.02      298.42     19.26 o 
   2   1  14       63.43       61.77      8.28 o 
   3   1  14     1052.59     1143.67     50.44 o 
   4   1  14      247.83      259.90     14.75 o 
  -7   2  14      136.30      128.37      8.93 o 
  -6   2  14      480.98      437.15     16.60 o 
  -5   2  14        1.34       14.36      6.92 o 
  -4   2  14        9.44       20.40      5.33 o 
  -3   2  14      356.37      360.91     19.07 o 
  -2   2  14      233.83      246.17     13.24 o 
  -1   2  14       10.78        9.92      4.58 o 
   0   2  14      448.68      461.38     16.07 o 
   1   2  14      188.30      207.02     12.10 o 
   2   2  14        1.33       12.33      4.97 o 
   3   2  14       64.86       58.79      8.50 o 
   4   2  14      180.60      190.35     14.44 o 
  -7   3  14       46.56       27.46      5.36 o 
  -6   3  14       62.08       66.51      8.96 o 
  -5   3  14        1.03       13.46      4.88 o 
  -4   3  14       17.10       19.72      5.21 o 
  -3   3  14       10.52       14.72      5.93 o 
  -2   3  14        0.25       18.54      4.79 o 
  -1   3  14      140.88      123.71     15.47 o 
   0   3  14       43.76       48.77     11.50 o 
   1   3  14       82.15       93.60      8.87 o 
   2   3  14        6.07       26.99     11.40 o 
   3   3  14       59.13       49.73     11.71 o 
   4   3  14        5.94       31.95      6.22 o 
  -7   4  14      125.24       89.99     10.62 o 
  -6   4  14      211.64      227.93     14.19 o 
  -5   4  14      190.58      178.93     13.14 o 
  -4   4  14        0.74        7.39      4.89 o 
  -3   4  14      121.00      132.07      9.56 o 
  -2   4  14      605.93      668.63     23.80 o 
  -1   4  14        0.31       12.74      4.44 o 
   0   4  14      281.77      266.96     14.41 o 
   1   4  14        7.07       25.38      5.69 o 
   2   4  14       17.77       24.36      8.39 o 
   3   4  14        1.18        7.64      7.41 o 
   4   4  14      222.29      181.63     23.81 o 
  -7   5  14      409.55      361.64     22.40 o 
  -6   5  14       46.14       38.55      8.11 o 
  -5   5  14      459.99      434.30     25.11 o 
  -4   5  14       25.15       27.11      4.98 o 
  -3   5  14     1978.99     1855.20     45.74 o 
  -2   5  14       38.76       30.90      6.61 o 
  -1   5  14     1282.45     1260.83     40.21 o 
   0   5  14      147.40      140.16      9.41 o 
   1   5  14      286.01      290.99     14.54 o 
   2   5  14      180.59      204.83     11.52 o 
   3   5  14     1335.73     1298.86     40.32 o 
   4   5  14      476.00      509.94     31.30 o 
  -7   6  14      422.39      389.85     34.87 o 
  -6   6  14      706.19      717.80     32.32 o 
  -5   6  14        0.68       13.22      6.80 o 
  -4   6  14      262.14      230.55     12.93 o 
  -3   6  14      382.72      368.00     21.28 o 
  -2   6  14      662.14      656.77     19.54 o 
  -1   6  14      149.32      162.53     11.74 o 
   0   6  14      515.28      547.78     21.73 o 
   1   6  14        0.38       10.01      5.40 o 
   2   6  14      144.24      143.16     12.78 o 
   3   6  14       37.40       47.55      7.41 o 
   4   6  14      517.42      560.05     40.92 o 
  -6   7  14        2.54       10.45      4.02 o 
  -5   7  14      195.51      186.64     10.59 o 
  -4   7  14        4.73       22.63      5.15 o 
  -3   7  14      768.25      700.22     31.89 o 
  -2   7  14      123.66      120.71     13.43 o 
  -1   7  14     2631.57     2715.17     62.83 o 
   0   7  14       31.97       39.10      6.47 o 
   1   7  14      337.88      334.68     17.52 o 
   2   7  14       18.08       30.93      8.92 o 
   3   7  14      388.30      428.17     20.34 o 
   4   7  14      164.07      190.91     16.14 o 
  -6   8  14       23.17       31.61      7.41 o 
  -5   8  14      121.03      111.08     17.41 o 
  -4   8  14      487.01      448.29     22.40 o 
  -3   8  14       37.67       37.06      6.17 o 
  -2   8  14      121.41      135.87     22.28 o 
  -1   8  14       15.41       28.54      9.32 o 
   0   8  14      164.61      166.68     12.78 o 
   1   8  14       37.03       38.61      7.80 o 
   2   8  14      222.29      242.91     15.04 o 
   3   8  14       32.17       41.22      6.66 o 
   4   8  14       47.45       67.52     12.86 o 
  -6   9  14       11.51       19.82      7.64 o 
  -5   9  14        9.19        7.96      4.07 o 
  -4   9  14        5.71       17.32      5.44 o 
  -3   9  14        2.36       16.67      4.69 o 
  -2   9  14        8.82       19.20      7.07 o 
  -1   9  14      281.91      269.85     17.95 o 
   0   9  14       20.74       41.63      8.84 o 
   1   9  14       31.68       34.44      6.60 o 
   2   9  14       97.83      118.56      9.63 o 
   3   9  14       56.83       79.57      8.89 o 
  -6  10  14      279.66      256.40     36.02 o 
  -5  10  14        0.65        7.75      4.42 o 
  -4  10  14       12.97       33.63     11.89 o 
  -3  10  14      434.26      429.09     18.51 o 
  -2  10  14      108.20      143.71     13.25 o 
  -1  10  14      137.92      107.49     10.65 o 
   0  10  14       75.57       73.92     10.31 o 
   1  10  14        6.08       10.15      4.72 o 
   2  10  14       30.19       35.56     10.73 o 
   3  10  14       47.11       65.22     15.18 o 
  -5  11  14      223.32      226.75     25.64 o 
  -4  11  14        1.36       16.27      5.15 o 
  -3  11  14       42.80       41.30      6.70 o 
  -2  11  14      309.12      325.26     17.21 o 
  -1  11  14     1681.20     1602.35     39.29 o 
   0  11  14       20.50       23.44      5.54 o 
   1  11  14       16.79       28.68      5.92 o 
   2  11  14      125.43      128.20      9.27 o 
   3  11  14      688.99      732.00     37.31 o 
  -5  12  14        2.79       11.39      4.73 o 
  -4  12  14       78.68       94.94     10.96 o 
  -3  12  14       83.68       83.01      9.47 o 
  -2  12  14      496.48      488.01     19.04 o 
  -1  12  14        2.20       16.40      4.78 o 
   0  12  14      480.23      475.44     17.05 o 
   1  12  14        3.85       24.93      6.38 o 
   2  12  14      162.93      145.86     14.47 o 
  -4  13  14       84.92      118.23     42.60 o 
  -3  13  14      126.72      140.09      9.82 o 
  -2  13  14      189.65      211.58     13.70 o 
  -1  13  14      334.65      346.11     25.71 o 
   0  13  14       49.03       54.81      9.38 o 
   1  13  14      150.23      149.15     10.21 o 
  -3  14  14       69.18       71.66     13.80 o 
  -2  14  14       46.29       40.77      7.51 o 
  -1  14  14       19.45       21.15      5.62 o 
   0  14  14       12.36       14.56      5.31 o 
   1  14  14        2.24        6.34      4.46 o 
  -2  15  14       40.35       61.91     13.94 o 
  -1  15  14       37.14       47.69      8.86 o 
  -7   1  15      100.61       87.00      9.65 o 
  -6   1  15       46.69       55.46     10.09 o 
  -5   1  15      331.95      279.22     14.96 o 
  -4   1  15      606.24      658.92     21.75 o 
  -3   1  15       16.82       15.96      5.76 o 
  -2   1  15      176.31      200.26     11.62 o 
  -1   1  15       20.66       35.55      7.78 o 
   0   1  15      104.78      123.21     12.51 o 
   1   1  15       21.36       27.58      7.99 o 
   2   1  15      194.99      222.53     13.37 o 
   3   1  15       25.78       59.42     11.75 o 
   4   1  15        1.23       15.70      5.64 o 
  -6   2  15        2.52       16.21      5.06 o 
  -5   2  15      246.72      234.78     23.28 o 
  -4   2  15       21.44       43.14      7.02 o 
  -3   2  15     1552.77     1511.86     49.51 o 
  -2   2  15       23.20       55.73     10.22 o 
  -1   2  15       53.91       64.32      8.68 o 
   0   2  15       36.11       50.60      7.77 o 
   1   2  15     1063.44     1004.35     34.95 o 
   2   2  15      381.19      426.47     23.37 o 
   3   2  15       24.76       27.25      5.91 o 
   4   2  15        5.64       15.39      5.52 o 
  -6   3  15       47.91       56.08      8.25 o 
  -5   3  15      435.92      431.46     23.19 o 
  -4   3  15     1718.73     1698.41     42.83 o 
  -3   3  15      167.33      171.60     11.86 o 
  -2   3  15      308.05      294.97     15.52 o 
  -1   3  15        3.73       15.81     11.28 o 
   0   3  15     1082.71     1085.20     37.16 o 
   1   3  15      258.82      231.94     14.90 o 
   2   3  15      766.88      754.83     23.21 o 
   3   3  15      458.80      474.17     29.61 o 
   4   3  15       52.16       80.57     11.33 o 
  -6   4  15       14.40       10.36      9.25 o 
  -5   4  15      302.49      350.27     17.90 o 
  -4   4  15       76.04       75.11      8.50 o 
  -3   4  15     1121.38     1194.96     40.26 o 
  -2   4  15       34.31       30.56      6.26 o 
  -1   4  15      226.10      219.29     11.73 o 
   0   4  15        1.59       17.38      3.94 o 
   1   4  15     1344.42     1322.26     34.96 o 
   2   4  15       70.86       95.90     11.27 o 
   3   4  15      137.82      137.41     12.46 o 
  -6   5  15       41.49       56.91     10.37 o 
  -5   5  15        5.52       14.29      4.63 o 
  -4   5  15      261.84      253.71     18.98 o 
  -3   5  15      153.37      141.96     17.61 o 
  -2   5  15      181.78      166.99     12.39 o 
  -1   5  15       20.60       30.58      6.47 o 
   0   5  15      565.94      548.93     21.24 o 
   1   5  15      336.46      341.32     15.97 o 
   2   5  15       43.88       47.37      7.40 o 
   3   5  15       75.26       84.37     10.51 o 
  -6   6  15        0.38        8.27      4.61 o 
  -5   6  15       18.74       16.35      4.27 o 
  -4   6  15        0.43       19.38      6.13 o 
  -3   6  15       77.20       78.81     11.69 o 
  -2   6  15        0.76       19.96      5.72 o 
  -1   6  15        2.11       18.17      5.93 o 
   0   6  15        1.09       23.17      7.16 o 
   1   6  15       77.19       73.51      9.96 o 
   2   6  15        4.39        7.34      5.62 o 
   3   6  15       23.94       32.50      7.25 o 
  -6   7  15      111.28      102.08     10.48 o 
  -5   7  15      171.42      178.43     14.21 o 
  -4   7  15      410.96      410.80     14.44 o 
  -3   7  15      373.03      412.13     17.88 o 
  -2   7  15       57.95       52.76      7.65 o 
  -1   7  15       10.12       12.17      6.40 o 
   0   7  15      120.90      118.39     11.32 o 
   1   7  15        0.58       12.91     10.09 o 
   2   7  15      190.74      190.94     15.02 o 
   3   7  15      237.51      216.06     15.65 o 
  -5   8  15      206.84      194.71     22.68 o 
  -4   8  15        7.45       17.62      4.75 o 
  -3   8  15      615.54      582.10     47.51 o 
  -2   8  15      237.00      257.11     14.52 o 
  -1   8  15       72.88       95.59     10.80 o 
   0   8  15      383.51      387.65     23.22 o 
   1   8  15     1418.04     1422.72     41.98 o 
   2   8  15      140.87      168.56     25.94 o 
   3   8  15       23.87       26.59      5.84 o 
  -5   9  15        8.72       16.33      5.83 o 
  -4   9  15      798.33      777.20     33.57 o 
  -3   9  15      268.25      249.20     16.34 o 
  -2   9  15      424.24      377.73     17.01 o 
  -1   9  15       33.41       35.26      6.28 o 
   0   9  15      869.16      866.80     41.96 o 
   1   9  15      103.42      122.35      9.97 o 
   2   9  15      333.82      306.66     24.38 o 
  -5  10  15       19.53       31.61      8.63 o 
  -4  10  15        6.44       15.25      7.05 o 
  -3  10  15      525.15      503.39     18.72 o 
  -2  10  15      356.73      386.50     17.78 o 
  -1  10  15       20.95       31.78      6.32 o 
   0  10  15       94.61      124.70     10.67 o 
   1  10  15      583.33      526.43     24.18 o 
   2  10  15      102.80       98.95     10.57 o 
  -4  11  15      162.09      172.11     19.47 o 
  -3  11  15        1.92       20.59      5.10 o 
  -2  11  15       34.63       49.07     11.04 o 
  -1  11  15        0.80       15.34      4.48 o 
   0  11  15      141.65      158.90     13.71 o 
   1  11  15       23.26       34.55      8.20 o 
  -4  12  15        2.18       10.03      4.73 o 
  -3  12  15        8.20       16.70      9.67 o 
  -2  12  15       46.63       47.56      8.02 o 
  -1  12  15        3.06       31.29      6.38 o 
   0  12  15       51.57       63.23     12.60 o 
   1  12  15       52.28       54.63     23.19 o 
  -3  13  15        3.90       22.86      5.76 o 
  -2  13  15        1.73       13.69      6.05 o 
  -1  13  15        8.96       28.53     22.91 o 
   0  13  15      216.90      182.33     24.57 o 
  -6   0  16      611.63      542.88     40.47 o 
  -5   0  16      253.01      216.66     19.18 o 
  -4   0  16       98.99       70.46     16.93 o 
  -3   0  16      257.86      273.62     18.88 o 
  -2   0  16     1872.00     1809.47     54.37 o 
  -1   0  16       33.26       49.15     10.67 o 
   0   0  16      966.89     1015.22     46.95 o 
   1   0  16      890.49      950.85     95.43 o 
   2   0  16      279.87      290.87     22.36 o 
   3   0  16       21.09       36.41     12.80 o 
  -6   1  16        0.10       22.71      8.24 o 
  -5   1  16      342.34      370.47     26.88 o 
  -4   1  16      150.45      153.28     13.05 o 
  -3   1  16      165.66      162.81     14.10 o 
  -2   1  16       67.32       75.92      9.94 o 
  -1   1  16      524.96      476.20     16.85 o 
   0   1  16      723.34      759.82     33.28 o 
   1   1  16       15.44        9.99      6.76 o 
   2   1  16       51.60       43.55      9.41 o 
   3   1  16      141.50      127.05     12.21 o 
  -6   2  16      220.96      210.96     25.22 o 
  -5   2  16       69.31       78.24     15.33 o 
  -4   2  16       26.93       22.79      4.92 o 
  -3   2  16       13.35       14.52      5.11 o 
  -2   2  16      213.30      195.34     12.97 o 
  -1   2  16       13.31       19.99      5.82 o 
   0   2  16      191.81      188.89     12.19 o 
   1   2  16      100.73      110.16     12.21 o 
   2   2  16       71.46       51.33      8.40 o 
   3   2  16       15.87       27.19     18.47 o 
  -6   3  16        1.70       18.67      6.24 o 
  -5   3  16        2.43       13.24      4.53 o 
  -4   3  16        2.29       12.46      4.37 o 
  -3   3  16       20.63       24.12      5.93 o 
  -2   3  16       77.88       89.15      9.39 o 
  -1   3  16        8.44       17.51      6.22 o 
   0   3  16        0.50       11.86      4.84 o 
   1   3  16       13.91       23.07      7.04 o 
   2   3  16        7.42       16.84      8.35 o 
   3   3  16        0.15        9.87      6.75 o 
  -6   4  16      194.22      177.19     14.14 o 
  -5   4  16       76.74       85.80      9.96 o 
  -4   4  16       38.29       27.74      5.71 o 
  -3   4  16       17.08       23.59      5.66 o 
  -2   4  16      926.09      897.24     24.52 o 
  -1   4  16      269.97      252.21     16.33 o 
   0   4  16       95.22       86.11     18.96 o 
   1   4  16       29.89       38.71      9.58 o 
   2   4  16      186.65      208.29     15.24 o 
   3   4  16        3.47        6.35      9.36 o 
  -5   5  16      178.00      204.53     12.29 o 
  -4   5  16       84.64       83.52      8.71 o 
  -3   5  16       55.39       66.48      9.39 o 
  -2   5  16        1.85       21.53      5.76 o 
  -1   5  16      428.14      441.07     22.28 o 
   0   5  16      401.62      416.22     16.29 o 
   1   5  16        5.98       13.44      5.21 o 
   2   5  16       20.86       32.80     12.87 o 
  -5   6  16       37.17       34.59      6.80 o 
  -4   6  16       54.28       48.78     10.93 o 
  -3   6  16        1.48       18.83      5.38 o 
  -2   6  16      800.52      786.32     22.49 o 
  -1   6  16      240.29      240.08     18.34 o 
   0   6  16      692.36      654.39     22.51 o 
   1   6  16       96.81      111.28     15.54 o 
   2   6  16      239.83      260.91     16.93 o 
  -5   7  16      109.60      128.00     12.50 o 
  -4   7  16       20.10       38.84     14.16 o 
  -3   7  16      131.89      107.45      8.72 o 
  -2   7  16       30.67       34.60      8.27 o 
  -1   7  16      343.63      347.12     15.21 o 
   0   7  16      305.98      314.88     23.06 o 
   1   7  16       49.81       59.69      8.74 o 
   2   7  16        3.49       21.95      6.02 o 
  -5   8  16       98.14       94.48     12.46 o 
  -4   8  16       63.87       79.82     10.36 o 
  -3   8  16       35.54       35.63      6.34 o 
  -2   8  16       43.58       38.91     15.20 o 
  -1   8  16       45.69       51.16      7.08 o 
   0   8  16       54.59       51.71      8.64 o 
   1   8  16       12.11       18.90      7.18 o 
   2   8  16       10.46       24.08      6.57 o 
  -4   9  16       27.76       25.56      6.06 o 
  -3   9  16       87.91       73.09      9.02 o 
  -2   9  16       21.48       39.00      8.18 o 
  -1   9  16        0.67        3.53      4.55 o 
   0   9  16        0.00       11.20      5.84 o 
   1   9  16       57.94       70.10      9.35 o 
  -4  10  16        1.60       16.35      5.50 o 
  -3  10  16        4.39       19.19      6.57 o 
  -2  10  16      118.71      138.11      9.92 o 
  -1  10  16       38.25       60.83     12.21 o 
   0  10  16      201.05      212.99     13.10 o 
   1  10  16       43.84       40.87      8.86 o 
  -3  11  16        1.62       16.99      6.32 o 
  -2  11  16        7.18       16.71      8.65 o 
  -1  11  16      672.73      699.37     43.59 o 
   0  11  16      389.00      345.45     19.93 o 
  -5   1  17       24.37       25.94      7.14 o 
  -4   1  17      117.74      101.76     10.31 o 
  -3   1  17      119.85      119.03     10.28 o 
  -2   1  17        0.75       18.60      5.09 o 
  -1   1  17        1.87       12.77      4.77 o 
   0   1  17        0.41       14.00      4.58 o 
   1   1  17       52.48       67.27     10.37 o 
   2   1  17       18.77       19.00      6.08 o 
  -5   2  17        8.62       17.84      4.04 o 
  -4   2  17       33.92       25.88      7.42 o 
  -3   2  17      928.19      905.34     28.47 o 
  -2   2  17       12.54       19.09      5.54 o 
  -1   2  17      126.30      126.52     20.44 o 
   0   2  17        0.81       13.97      5.63 o 
   1   2  17      507.35      500.23     24.18 o 
   2   2  17      102.75       90.74     10.20 o 
  -5   3  17      125.19      135.68     12.28 o 
  -4   3  17      760.38      774.96     34.17 o 
  -3   3  17      294.92      319.40     16.69 o 
  -2   3  17       49.18       29.11     10.77 o 
  -1   3  17        1.67       11.37      4.55 o 
   0   3  17       97.73      101.82      9.28 o 
   1   3  17      218.73      242.11     14.53 o 
   2   3  17       50.37       55.67     13.47 o 
  -5   4  17        5.11       15.01      5.28 o 
  -4   4  17        0.86        9.13      4.69 o 
  -3   4  17      240.92      233.70     13.81 o 
  -2   4  17      207.80      199.46     19.44 o 
  -1   4  17        4.11       11.45      4.95 o 
   0   4  17       25.13       31.79      8.33 o 
   1   4  17      429.13      433.22     21.73 o 
  -4   5  17      115.72      110.46     12.02 o 
  -3   5  17       41.64       40.37      6.90 o 
  -2   5  17        2.06       21.78      6.56 o 
  -1   5  17       23.53       22.13      5.65 o 
   0   5  17      118.07      130.34     22.88 o 
   1   5  17        0.98       20.45      6.33 o 
  -4   6  17       19.80       20.62      7.39 o 
  -3   6  17       28.98       36.02      8.46 o 
  -2   6  17       34.39       52.38      8.04 o 
  -1   6  17        1.73       19.22      7.42 o 
   0   6  17       44.71       46.66      7.51 o 
   1   6  17       28.37       63.63     11.08 o 
  -4   7  17      423.38      427.55     24.38 o 
  -3   7  17      125.42      128.68      9.26 o 
  -2   7  17        8.12       18.88      9.85 o 
  -1   7  17       28.15       33.02      6.36 o 
   0   7  17       47.91       32.89      6.39 o 
   1   7  17       22.12       41.47     10.12 o 
  -3   8  17      156.74      170.25     17.75 o 
  -2   8  17      560.72      576.96     26.95 o 
  -1   8  17        4.68       21.10      5.18 o 
   0   8  17       80.62       70.29     10.34 o 
  -2   9  17        7.21       19.42      5.66 o 
  -1   9  17      108.20       94.99     11.05 o 
  -4   0  18       23.40       31.97      9.09 o 
  -3   0  18       34.14       27.01      8.60 o 
  -2   0  18      360.37      303.65     23.26 o 
  -1   0  18       10.18       17.25      7.11 o 
   0   0  18       83.15       65.55     14.86 o 
  -4   1  18      216.79      182.63     19.53 o 
  -3   1  18       22.11       29.01      6.81 o 
  -2   1  18       39.03       14.79      7.04 o 
  -1   1  18      594.82      587.43     27.34 o 
   0   1  18      269.10      282.46     17.09 o 
  -3   2  18        6.52       12.38      4.85 o 
  -2   2  18        9.20       17.06      4.99 o 
  -1   2  18       15.55       32.54      8.74 o 
   0   2  18       64.65       65.63     23.27 o 
  -3   3  18       12.60       26.95      6.57 o 
  -2   3  18       18.75       24.84      5.49 o 
  -1   3  18       35.47       42.04      7.15 o 
   0   3  18       37.30       54.55     10.90 o 
  -3   4  18        0.62       16.92      6.02 o 
  -2   4  18      102.27      104.10     15.12 o 
  -1   4  18       52.33       92.37     25.03 o 
   0   4  18        0.91       18.43      6.13 o 
  -3   5  18       78.80       75.64     15.72 o 
  -2   5  18        0.74        8.80     12.59 o 
  -1   5  18      499.29      470.85     25.37 o 
                                                 
